# Supplementary material for: Decline in plankton diversity and carbon flux with reduced sea ice extent along the Western Antarctic Peninsula
Source: Nat Commun. 2021 Aug 16;12:4948. doi: 10.1038/s41467-021-25235-w (PMC8368043; doi:10.1038/s41467-021-25235-w)
Supplement: Supplementary file 3 — Supplementary Data 1 [file 41467_2021_25235_MOESM3_ESM.xlsx]

## Sheet: Sheet1
Sample ID	Latitude	Longitude	GMT date	GMT time	Salinity	SST	Seq counts after spliting library by barcodes	Sequence counts after DADA2 pipeline	S. pombe counts per sample	QMP conversion factor (copies per ml)
2012S10	-63.9652	-66.8552	2012-01-08	02:14:00	33.8697	0.891667	66910	63782	401	27.3391
2012S11	-64.8456	-67.7226	2012-01-08	22:03:00	33.78	1.074	122921	116799	747	29.7161
2012S13	-65.1527	-66.9734	2012-01-08	00:39:00	33.7503	1.023	37837	36185	154	24.2261
2012S15	-65.2337	-66.7835	2012-01-09	03:04:00	33.6193	0.968	87534	84801	163	124.601
2012S17	-65.4793	-66.1474	2012-01-09	08:03:00	33.62	0.751667	53374	51703	120	60.9103
2012S18	-66.1542	-67.5871	2012-01-11	03:46:00	33.387	0.864333	75713	73470	103	217.691
2012S2	-64.8986	-64.4945	2012-01-07	13:10:00	33.1547	0.0363333	137172	131170	1552	60.6052
2012S21	-65.8668	-68.3152	2012-01-11	06:50:00	33.7	0.830333	37309	35921	182	236.585
2012S23	-65.7178	-71.0353	2012-01-11	01:00:00	33.817	0.962667	28837	27496	307	44.6995
2012S26	-65.8495	-71.3769	2012-01-11	04:19:00	33.79	1.08467	37859	36406	98	10.4032
2012S27	-65.8769	-71.3133	2012-01-12	08:20:00	33.797	1.02467	69396	66640	94	NaN
2012S30	-66.3421	-70.2478	2012-01-12	12:44:00	33.8307	0.816667	53449	51375	170	23.8906
2012S32	-66.5048	-69.866	2012-01-12	15:18:00	33.7687	0.894667	67103	63229	1446	45.3963
2012S35	-66.8913	-68.9205	2012-01-12	22:25:00	33.3503	0.126333	126696	120006	2251	37.4936
2012S38	-67.7714	-69.9432	2012-01-13	12:36:00	32.995	-1.71067	114598	105520	5267	14.9557
2012S45	-66.7136	-72.4427	2012-01-20	03:12:00	33.8	1.227	42821	39354	1689	41.1512
2012S46	-68.2407	-72.7512	2012-01-23	02:08:00	33.4893	-0.144	88699	83621	2410	28.016
2012S47	-68.5785	-74.4484	2012-01-23	10:06:00	33.0573	-0.395667	15916	15099	267	252.878
2012S48	-68.2392	-75.1976	2012-01-23	14:45:00	32.84	-1.27533	28614	26991	592	105.047
2012S5	-64.5753	-65.3421	2012-01-07	16:53:00	33.6847	0.806667	54703	52012	708	28.0497
2012S51	-67.855	-76.0054	2012-01-23	19:15:00	33.834	0.755	62868	57948	2497	25.5782
2012S52	-68.4106	-77.8489	2012-01-24	08:42:00	33.6727	1.05133	121724	114775	1331	45.5248
2012S55	-68.824	-77.0449	2012-01-24	12:16:00	33.35	0.456333	50616	47923	577	113.766
2013S1	-68.538	-77.6308	2013-01-26	02:41:00	32.467	-1.04367	89198	84123	2372	13.3912
2013S10	-66.2552	-67.3368	2013-01-10	13:25:00	33.366	1.589	73824	69828	1034	81.9347
2013S11	-67.9965	-75.714	2013-01-26	12:31:00	32.556	-0.841333	33426	31180	984	22.0574
2013S12	-65.2382	-69.8006	2013-01-11	06:41:00	33.2647	0.967	87606	82517	1808	9.48936
2013S13	-67.5107	-70.5922	2013-01-12	17:27:00	33.4063	1.334	105759	99772	1801	30.6895
2013S14	-67.9774	-72.6597	2013-01-21	03:53:00	32.9253	1.25533	47141	44700	799	59.3702
2013S15	-67.1149	-71.53	2013-01-14	03:50:00	33.46	1.17467	105322	99573	1981	25.336
2013S16	-66.8916	-68.924	2013-01-12	09:07:00	33.3293	1.502	69284	65224	1396	21.5925
2013S17	-64.5753	-65.342	2013-01-08	16:47:00	33.715	1.93467	45178	43037	766	56.7481
2013S18	-65.4781	-66.1487	2013-01-10	05:48:00	33.5577	2.521	72160	68860	1314	24.0667
2013S2	-67.9938	-69.4871	2013-01-16	02:10:00	33.4003	2.03167	31850	30089	723	508.732
2013S21	-69.1087	-76.4469	2013-01-25	18:48:00	32.6733	0.606333	86971	82508	1367	74.7016
2013S3	-65.8502	-71.3798	2013-01-11	15:54:00	33.3717	0.662	37677	34789	1405	11.2307
2013S4	-65.8773	-68.2852	2013-01-10	23:02:00	33.391	1.338	92537	86558	2639	13.1528
2013S5	-66.5051	-69.8643	2013-01-12	03:11:00	33.073	1.37667	117031	108861	3812	15.0381
2013S6	-68.9672	-73.5636	2013-01-21	18:50:00	32.2633	1.182	45446	43321	731	58.4079
2013S7	-66.4434	-73.033	2013-01-14	12:10:00	33.0637	-0.133667	107217	99810	3858	5.80429
2013S8	-64.6095	-68.2976	2013-01-09	13:47:00	33.4817	0.649	33659	30612	1793	24.282
2013S9	-68.5552	-74.5038	2013-01-21	12:42:00	32.2287	0.182333	87576	83733	1121	46.5285
2013SA	-67.771	-69.9415	2013-01-15	07:08:00	33.46	1.70467	63240	63149	NaN	3.90408
2013SB	-68.0265	-69.5647	2013-01-16	00:30:00	33.3207	1.88867	76975	76846	NaN	213.274
2013SC	-68.3792	-71.7043	2013-01-20	22:19:00	32.8561	1.51105	103003	102504	NaN	58.0776
2013SD	-64.9177	-64.3175	2013-01-29	14:41:00	33.628	0.785	51646	51540	NaN	46.7498
2014S101a	-67.7062	-73.2794	2014-01-21	22:38:00	32.9387	0.005	114310	112818	NaN	78.9217
2014S101b	-67.7062	-73.2794	2014-01-21	22:38:00	32.9387	0.005	100897	98855	NaN	70.4574
2014S105	-68.113	-72.347	2014-01-22	06:20:00	32.8837	0.375333	67244	66791	NaN	164.832
2014S114	-65.2833	-65.215	2014-01-25	14:28:00	32.6933	0.55	55630	55447	NaN	103.069
2014S118	-64.996	-63.3656	2014-01-26	19:54:00	33.2637	1.18733	89784	89627	NaN	NaN
2014S120	-64.9322	-64.3988	2014-01-27	09:39:21	32.567	0.811333	43525	43474	NaN	204.744
2014S17	-64.9391	-64.4106	2014-01-07	22:58:00	33.3823	1.642	117704	116260	NaN	225.78
2014S24	-64.574	-65.3382	2014-01-09	14:46:32	32.9317	-0.962	127114	125910	NaN	16.6355
2014S30	-63.965	-66.8585	2014-01-09	22:09:25	33.246	-0.291667	93159	92846	NaN	6.11865
2014S33	-64.6083	-68.294	2014-01-10	09:19:00	32.8487	-1.04867	33234	33137	NaN	68.0988
2014S39	-65.233	-66.775	2014-01-10	19:33:00	32.5483	-1.27267	52668	52430	NaN	85.629
2014S42	-65.479	-66.1493	2014-01-11	01:26:00	32.917	0.384	68457	68270	NaN	112.084
2014S44	-66.2499	-67.3408	2014-01-11	09:21:00	33.4237	1.419	95129	94207	NaN	68.5992
2014S49	-65.863	-68.2895	2014-01-11	16:10:00	32.912	-0.435	115696	115276	NaN	114.695
2014S54	-65.2382	-69.7988	2014-01-11	23:11:00	32.84	-0.808	122815	121750	NaN	14.6157
2014S56	-65.8493	-71.3782	2014-01-12	10:42:00	32.8597	-0.197333	70649	69817	NaN	26.0719
2014S63	-66.506	-69.8612	2014-01-12	23:07:00	32.614	-1.49667	75982	75747	NaN	104.245
2014S67	-66.891	-68.9223	2014-01-13	07:49:00	32.6607	-0.679333	139944	139223	NaN	117.301
2014S69	-67.5111	-70.587	2014-01-13	19:02:00	32.847	0.191667	63315	62937	NaN	66.8062
2014S71	-67.7671	-69.9395	2014-01-14	15:17:00	32.931	0.207667	109424	108480	NaN	165.292
2014S74	-68.0304	-69.2873	2014-01-15	21:00:00	33.114	0.257667	73762	73149	NaN	46.5784
2014S81	-68.2859	-68.6119	2014-01-17	21:31:04	32.8253	0.262667	135364	127720	NaN	NaN
2014S83	-66.5802	-72.7389	2014-01-20	02:17:25	33.14	0.182333	77388	76793	NaN	12.9691
2014S89	-67.1157	-71.5315	2014-01-20	10:27:00	32.6113	-0.059	137407	130097	NaN	34.6082
2014S96	-67.2961	-74.1838	2014-01-21	14:50:56	33.079	-0.0253333	49375	49251	NaN	9.20209
2015S1	-64.9366	-64.4095	2015-01-05	14:26:00	32.8497	-0.318333	41920	39272	1075	157.289
2015S12	-67.1145	-71.53	2015-01-15	14:39:00	33.11	0.093	58947	56065	839	166.999
2015S13	-68.1586	-68.9575	2015-01-18	20:10:00	32.1896	0.269074	85152	80617	1174	538.074
2015S14	-67.9773	-72.6617	2015-01-22	12:41:00	32.9757	0.61	88893	83931	1784	44.0005
2015S15	-67.2961	-74.1824	2015-01-23	03:19:00	33.5413	0.732333	31944	29319	1188	96.9378
2015S16	-67.9963	-75.7131	2015-01-23	18:34:00	33.39	0.0773333	90638	84873	1995	31.2068
2015S17	-68.5607	-74.5043	2015-01-24	06:39:00	32.709	-0.693	50980	48493	644	173.251
2015S18	-68.9622	-73.5816	2015-01-24	18:36:00	32.142	-1.25633	50230	48148	360	214.794
2015S19	-69.2352	-76.1741	2015-01-25	07:23:00	33.18	-1.17967	70906	67547	860	61.1558
2015S2	-64.5747	-65.3417	2015-01-09	05:56:00	33.7193	0.403333	66450	62259	1967	75.2153
2015S20	-69.112	-76.4491	2015-01-27	08:31:00	33.0757	-0.872667	71467	66721	2286	30.875
2015S22	-66.5041	-69.8635	2015-01-29	16:03:00	33.161	0.722333	44223	41958	551	47.4798
2015S3	-63.9662	-66.856	2015-01-09	23:13:00	33.66	0.838667	80678	74118	3439	5.97664
2015S5	-65.2342	-66.777	2015-01-11	02:33:00	33.7597	0.434667	90665	84657	2557	3.34174
2015S6	-65.4794	-66.1499	2015-01-11	08:36:00	33.3903	0.256	59902	57431	442	100.123
2015S7	-66.2532	-67.3364	2015-01-11	23:28:00	33.0513	-0.627	48168	46096	421	258.265
2015S8	-65.878	-68.2819	2015-01-12	13:18:00	33.208	-0.274	81029	76875	1255	108.218
2015S9	-65.2375	-69.8015	2015-01-13	00:58:00	33.6197	1.26133	62964	58466	2488	8.3299
2016S1	-64.8341	-64.0165	2016-01-12	14:02:00	33.1423	0.19	124241	120546	NaN	60.9797
2016S10	-64.4766	-67.9954	2016-01-15	05:48:00	33.391	-0.0553333	26616	25847	NaN	321.437
2016S11	-64.7491	-67.9628	2016-01-16	18:05:00	33.0793	-0.697667	59143	57347	NaN	NaN
2016S12	-64.8892	-67.6253	2016-01-16	20:03:00	33.0553	-0.476667	9053	8722	NaN	836.106
2016S13	-65.0102	-67.3298	2016-01-16	21:47:00	33.1353	-0.673	32469	31327	NaN	308.293
2016S14	-65.1732	-66.9344	2016-01-16	23:28:00	33.2353	-0.648	160559	148991	NaN	NaN
2016S15	-65.2335	-66.7772	2016-01-17	00:35:00	33.4	-0.296	142841	134164	NaN	43.5084
2016S16	-65.2485	-66.806	2016-01-17	04:05:00	33.3987	-0.370333	106986	102061	NaN	45.7237
2016S17	-65.2935	-66.6232	2016-01-17	05:52:00	33.3833	-0.546667	102341	98871	NaN	39.7337
2016S18	-66.2532	-67.3363	2016-01-17	17:41:00	33.615	-0.424	27702	26692	NaN	583.556
2016S19	-66.1003	-67.7131	2016-01-17	23:11:00	33.2447	-0.332	109763	105931	NaN	NaN
2016S2	-64.8905	-64.5006	2016-01-14	02:28:00	32.985	-0.0883333	12985	12543	NaN	NaN
2016S20	-65.9879	-68.016	2016-01-18	00:32:00	33.2063	-0.597	107003	103431	NaN	103.774
2016S21	-65.877	-68.2837	2016-01-18	02:42:00	33.1003	-0.995	211110	203067	NaN	48.9394
2016S23	-65.8722	-68.3623	2016-01-18	06:09:00	32.9767	-1.13367	69667	67338	NaN	211.446
2016S25	-65.6538	-68.8218	2016-01-18	08:32:00	33.0103	-0.844	38940	37717	NaN	224.989
2016S26	-65.2293	-69.7993	2016-01-18	17:38:00	32.765	-1.11667	19888	19026	NaN	219.317
2016S27	-65.9937	-71.0612	2016-01-20	01:02:00	32.8673	-1.74633	129900	123436	NaN	8.76304
2016S3	-64.7905	-64.7784	2016-01-14	19:19:00	32.3683	-0.583333	104638	100755	NaN	217.949
2016S31	-66.5115	-69.8681	2016-01-20	14:18:00	33.048	-1.456	133919	129212	NaN	47.8296
2016S32	-66.689	-69.4164	2016-01-20	19:33:00	32.9623	-0.757667	16685	14770	NaN	596.618
2016S33	-66.8176	-69.121	2016-01-20	20:30:00	33.409	-0.612667	6998	6081	NaN	1083.93
2016S34	-66.8912	-68.9193	2016-01-20	21:32:00	33.588	-0.705333	8056	7744	NaN	511.529
2016S37	-67.2353	-71.2569	2016-01-21	20:23:00	32.8833	-1.604	22006	21296	NaN	140.973
2016S4	-64.6695	-65.0969	2016-01-14	21:25:00	32.4217	-0.986	115876	111854	NaN	118.735
2016S5	-64.5753	-65.3422	2016-01-14	23:15:00	32.898	0.406333	83122	79718	NaN	124.441
2016S6	-64.2518	-66.2184	2016-01-15	09:47:00	33.59	0.505667	57290	55631	NaN	220.347
2016S7	-64.1671	-66.3689	2016-01-15	15:39:00	33.5827	0.554	87784	84876	NaN	51.1
2016S8	-64.0369	-66.6892	2016-01-15	16:48:00	33.4657	0.035	11960	11511	NaN	254.446
2016S9	-63.9657	-66.8552	2016-01-15	17:53:00	33.5043	0.368667	22420	21693	NaN	113.682
