# Supplementary material for: Decline in plankton diversity and carbon flux with reduced sea ice extent along the Western Antarctic Peninsula
Source: Nat Commun. 2021 Aug 16;12:4948. doi: 10.1038/s41467-021-25235-w (PMC8368043; doi:10.1038/s41467-021-25235-w)
Supplement: Supplementary file 4 — Supplementary Data 2 [file 41467_2021_25235_MOESM4_ESM.xlsx]

## Sheet: Module information
GS. weight = significance for volumetric NCP based weight
p.GS.weight = p-value for GS.weight
MM = module membership or in WGCNA package known as eigengene-based connectivity KME
p.MM = p-value for MM, two-sided t test
ASV ID	Class level classification	Genus level classification	moduleColor	GS.weight	p.GS.weight	MM.turquoise	p.MM.turquoise	MM.green	p.MM.green	MM.greenyellow	p.MM.greenyellow	MM.blue	p.MM.blue	MM.yellow	p.MM.yellow	MM.black	p.MM.black	MM.purple	p.MM.purple	MM.red	p.MM.red	MM.brown	p.MM.brown	MM.magenta	p.MM.magenta	MM.pink	p.MM.pink	MM.tan	p.MM.tan
18SASV_130	Dinophyceae	Gyrodinium	black	0.381758	3.27777e-05	0.637972	3.86957e-14	-0.137975	0.146847	-0.172714	0.0686018	0.562355	1.10108e-10	-0.620581	2.9169e-13	0.796676	8.37595e-26	0.205971	0.0293497	-0.452633	5.42595e-07	0.320584	0.000568737	0.297739	0.00143134	0.000923818	0.992287	-0.343597	0.000208009
18SASV_147	NA	NA	black	0.326072	0.000450618	0.626766	1.44272e-13	0.00596615	0.950219	-0.0947276	0.32047	0.586817	1.05069e-11	-0.5686	6.15532e-11	0.756511	5.1378e-22	0.339599	0.000249138	-0.432856	1.87379e-06	0.386724	2.53266e-05	0.230275	0.0145828	0.175529	0.0641431	-0.246753	0.00872152
18SASV_502	NA	NA	black	-0.261608	0.00533249	-0.152714	0.107949	0.280363	0.00275271	0.0357348	0.708361	0.209725	0.0264622	-0.15974	0.0924938	0.36328	8.25618e-05	0.012345	0.89721	-0.221804	0.0187545	0.303055	0.00116223	0.146557	0.123084	0.0759042	0.426362	-0.261356	0.00537834
18SASV_196	Dinophyceae	Gyrodinium	black	0.239737	0.0108991	0.468185	1.93524e-07	0.0185272	0.846262	-0.183847	0.0523313	0.551157	3.03236e-10	-0.590919	6.94913e-12	0.805731	8.91477e-27	0.317329	0.0006516	-0.500459	1.9218e-08	0.427049	2.65727e-06	0.275722	0.00325576	0.119015	0.211352	-0.29407	0.00164888
18SASV_348	Mamiellophyceae	NA	black	0.228752	0.0152669	0.340069	0.000243943	-0.119959	0.207729	-0.0406258	0.670622	0.244815	0.00928095	-0.323756	0.000497404	0.506243	1.23809e-08	0.218768	0.0204822	-0.246564	0.00877489	0.248358	0.00828109	0.0736487	0.440275	0.404445	9.74728e-06	0.0571086	0.549781
18SASV_226	Dinophyceae	NA	black	0.223385	0.0179058	0.675762	2.98654e-16	-0.0530985	0.57819	-0.11383	0.232073	0.611221	8.22132e-13	-0.595678	4.27012e-12	0.746419	3.53855e-21	0.416295	4.98964e-06	-0.516175	5.70746e-09	0.364229	7.88404e-05	0.23372	0.0131324	0.0659391	0.489718	-0.304706	0.00108859
18SASV_294	Diatomea	Coscinodiscus	black	0.203956	0.031007	0.68563	7.43157e-17	-0.0534569	0.575624	-0.175764	0.0637825	0.657001	3.64407e-15	-0.571055	4.88085e-11	0.806074	8.17041e-27	0.344841	0.000196562	-0.516977	5.35553e-09	0.378541	3.86536e-05	0.228186	0.0155282	0.0179951	0.850625	-0.199847	0.0346336
18SASV_416	MAST-3B	NA	black	-0.201007	0.0335751	0.102413	0.282594	0.326039	0.00045126	0.124279	0.191705	0.332905	0.000335183	-0.158469	0.0951525	0.345421	0.000191423	-0.157108	0.0980645	-0.17374	0.0669473	0.389351	2.20595e-05	0.266968	0.00443475	-0.036484	0.702531	-0.215193	0.0226904
18SASV_278	Dinophyceae	NA	black	0.200264	0.0342505	0.358278	0.000105015	0.145027	0.12709	-0.0570553	0.550154	0.467554	2.01993e-07	-0.424181	3.15011e-06	0.64497	1.65456e-14	0.0924862	0.332105	-0.20984	0.0263774	0.463011	2.74251e-07	0.294693	0.0016099	-0.0463198	0.627702	-0.385871	2.64817e-05
18SASV_179	NA	NA	black	0.19984	0.0346399	0.215703	0.0223636	0.0989474	0.299287	0.0264739	0.78172	0.350304	0.000152858	-0.276063	0.00321626	0.603887	1.80885e-12	0.236244	0.0121512	-0.190367	0.0443803	0.445953	8.31882e-07	0.189122	0.0458162	0.267601	0.00433813	-0.063626	0.505107
18SASV_479	Dinophyceae	Heterocapsa	black	0.182116	0.0546281	0.378437	3.88587e-05	0.0517618	0.587809	0.0727527	0.445872	0.2922	0.00177091	-0.254543	0.00676139	0.508125	1.0711e-08	0.12892	0.17551	-0.0300487	0.753135	0.383824	2.94579e-05	0.227065	0.0160574	0.0446134	0.640443	-0.186008	0.0495747
18SASV_176	Dinophyceae	NA	black	0.178903	0.0591131	0.603759	1.83346e-12	0.0107938	0.910068	-0.160741	0.090442	0.634588	5.78999e-14	-0.66776	8.87446e-16	0.829037	1.5553e-29	0.175318	0.064468	-0.495071	2.87372e-08	0.442143	1.05724e-06	0.281516	0.00263903	-0.0754757	0.428986	-0.451881	5.69589e-07
18SASV_238	Intramacronucleata	Pseudotontonia	black	0.172771	0.0685084	0.381453	3.32967e-05	-0.00853815	0.928806	-0.0965218	0.311348	0.512017	7.91659e-09	-0.519548	4.3625e-09	0.708019	2.55893e-18	0.207991	0.027764	-0.471159	1.57965e-07	0.33379	0.000322414	0.0848551	0.373706	0.0832394	0.382905	-0.26194	0.00527251
18SASV_394	Prymnesiales	Haptolina	black	0.169384	0.074195	0.281735	0.002618	0.0699583	0.463582	-0.0779994	0.413669	0.310559	0.000860463	-0.17705	0.0618342	0.484446	6.22721e-08	0.234763	0.0127187	-0.146018	0.124485	0.33678	0.000282515	0.228101	0.0155679	0.202953	0.0318613	0.0213809	0.822943
18SASV_615	Mamiellophyceae	NA	black	0.165023	0.082072	0.24403	0.00951649	-0.119491	0.209518	0.0133567	0.888838	0.203516	0.0313798	-0.266565	0.00449715	0.476838	1.06627e-07	0.182615	0.0539586	-0.187014	0.0483336	0.239422	0.011007	0.0446975	0.639813	0.465926	2.25512e-07	-0.0182377	0.848635
18SASV_460	Diatomea	Guinardia	black	0.157048	0.0981939	0.281788	0.00261289	0.00892021	0.925629	-0.259868	0.0056568	0.445643	8.48395e-07	-0.289647	0.00195072	0.509527	9.60979e-09	0.137449	0.148411	-0.354296	0.000126826	0.266678	0.00447958	0.0827872	0.385504	0.0185859	0.84578	-0.11244	0.237859
18SASV_275	Syndiniales	NA	black	0.15337	0.106424	0.464777	2.43643e-07	-0.0456616	0.632604	0.000573455	0.995212	0.539069	8.68543e-10	-0.490152	4.12425e-08	0.727006	1.13474e-19	0.29826	0.00140265	-0.460138	3.32014e-07	0.361295	9.08745e-05	0.251439	0.00748993	0.244206	0.00946319	-0.0800821	0.401272
18SASV_387	Acanthoecida	Diaphanoeca	black	0.133614	0.160175	0.448063	7.27569e-07	-0.053715	0.573778	-0.0713485	0.454723	0.447096	7.73727e-07	-0.471129	1.58299e-07	0.63807	3.82404e-14	0.268208	0.00424729	-0.352487	0.000138065	0.312009	0.000811145	0.0951367	0.318375	0.165849	0.0805308	-0.106382	0.264257
18SASV_318	Syndiniales	NA	black	0.121311	0.202612	0.477352	1.02861e-07	0.125686	0.186684	-0.10448	0.272942	0.627359	1.34742e-13	-0.500847	1.86632e-08	0.743188	6.43885e-21	0.144205	0.12928	-0.475858	1.14165e-07	0.451194	5.95348e-07	0.222544	0.0183532	0.0486393	0.610558	-0.202046	0.0326509
18SASV_332	Dinophyceae	Chytriodinium	black	-0.101507	0.2869	0.259688	0.0056913	0.170619	0.0720788	-0.0539572	0.57205	0.353044	0.000134507	-0.377665	4.04151e-05	0.532539	1.50745e-09	-0.0122364	0.898109	-0.242356	0.0100361	0.326224	0.000447707	0.0605924	0.525663	-0.0922766	0.333207	-0.226999	0.0160889
18SASV_367	Dinophyceae	NA	black	-0.0924667	0.332208	0.0109353	0.908894	0.241438	0.0103314	-0.121381	0.202349	0.319527	0.000594522	-0.256196	0.00639958	0.470574	1.64436e-07	0.074535	0.434777	-0.270466	0.00392417	0.36945	6.10242e-05	0.216753	0.0217033	0.012365	0.897044	-0.30219	0.00120263
18SASV_414	Prymnesiales	NA	black	-0.0850069	0.372849	0.100262	0.292879	0.206869	0.0286355	-0.027267	0.775351	0.361277	9.09525e-05	-0.33748	0.000273863	0.535157	1.21015e-09	0.128357	0.177418	-0.350556	0.000151074	0.464103	2.54928e-07	0.186403	0.0490842	0.236897	0.0119078	-0.133789	0.159625
18SASV_248	Syndiniales	NA	black	-0.00458541	0.96173	0.297409	0.00144976	0.213875	0.0235547	0.14941	0.115879	0.487602	4.96248e-08	-0.249944	0.00786518	0.634074	6.15348e-14	0.178286	0.0600088	-0.236591	0.0120211	0.482069	7.37667e-08	0.228038	0.0155971	0.274875	0.00335604	-0.0714057	0.454361
18SASV_47	Syndiniales	NA	blue	0.407951	8.01655e-06	0.715338	7.93365e-19	0.0388853	0.683963	-0.143924	0.130038	0.694582	2.00499e-17	-0.374853	4.65965e-05	0.513378	7.11574e-09	0.293206	0.00170426	-0.462485	2.84056e-07	0.320805	0.000563479	0.185961	0.0496342	0.0663134	0.487251	-0.0187877	0.844127
18SASV_105	Thecofilosea	Rhogostoma	blue	0.403372	1.03435e-05	0.565307	8.37723e-11	0.143211	0.131971	-0.115389	0.225697	0.61437	5.8239e-13	-0.141046	0.137975	0.343802	0.000206084	0.286503	0.00219484	-0.360148	9.603e-05	0.295326	0.0015712	0.16387	0.0842618	0.0144435	0.879858	0.176795	0.0622164
18SASV_10	Dinophyceae	NA	blue	0.37307	5.09621e-05	0.586836	1.04864e-11	0.0548944	0.565383	-0.358835	0.000102262	0.647461	1.21629e-14	-0.304661	0.00109052	0.439209	1.26915e-06	0.435405	1.60414e-06	-0.516249	5.67396e-09	0.309788	0.00088777	0.227135	0.0160239	-0.130551	0.170062	-0.0950327	0.318907
18SASV_137	Intramacronucleata	Codonellopsis	blue	0.353723	0.00013029	0.59784	3.41369e-12	0.0459852	0.630192	-0.27117	0.00382809	0.733139	3.91999e-20	-0.421813	3.62112e-06	0.62907	1.10551e-13	0.181512	0.0554501	-0.500767	1.87771e-08	0.426075	2.81588e-06	0.289772	0.00194159	-0.11415	0.230756	-0.227429	0.0158841
18SASV_63	Dinophyceae	Islandinium	blue	0.342626	0.000217382	0.779001	4.86888e-24	0.0332663	0.727687	-0.278302	0.00296671	0.815632	6.69942e-28	-0.54983	3.41051e-10	0.682509	1.16058e-16	0.476873	1.06366e-07	-0.637658	4.01763e-14	0.453087	5.26872e-07	0.299464	0.00133837	-0.0214613	0.822288	-0.144151	0.129427
18SASV_45	Dinophyceae	Gyrodinium	blue	0.339975	0.000244973	0.73169	5.05276e-20	-0.10728	0.260226	-0.28344	0.00245892	0.779399	4.46143e-24	-0.569337	5.74249e-11	0.641846	2.42415e-14	0.421734	3.63784e-06	-0.689507	4.23812e-17	0.373071	5.09583e-05	0.233036	0.0134096	0.118787	0.212235	-0.113758	0.232369
18SASV_123	Intramacronucleata	NA	blue	0.312694	0.000788772	0.64506	1.63648e-14	0.192897	0.0415792	-0.277526	0.00305116	0.805202	1.01946e-26	-0.397537	1.42353e-05	0.531357	1.66356e-09	0.281238	0.00266607	-0.53984	8.13124e-10	0.465812	2.27241e-07	0.171496	0.0706069	-0.108243	0.255945	-0.0767526	0.421196
18SASV_141	NA	NA	blue	0.300991	0.00126069	0.510421	8.9653e-09	0.169486	0.0740187	-0.0791956	0.406522	0.660557	2.29921e-15	-0.254347	0.00680538	0.473821	1.31506e-07	0.257831	0.00605882	-0.393065	1.81098e-05	0.472811	1.41008e-07	0.313864	0.000751848	0.203366	0.0315075	0.0725095	0.447398
18SASV_122	NA	NA	blue	0.278427	0.00295333	0.683094	1.068e-16	0.122834	0.19696	-0.238864	0.0112008	0.808726	4.13997e-27	-0.544639	5.37577e-10	0.724268	1.80709e-19	0.378238	3.92537e-05	-0.557573	1.7049e-10	0.510623	8.82607e-09	0.306422	0.00101658	0.0250426	0.793249	-0.166645	0.0790678
18SASV_424	Diatomea	NA	blue	0.272781	0.003616	0.385156	2.74879e-05	0.252981	0.0071197	-0.144312	0.128994	0.566765	7.31158e-11	-0.217517	0.0212331	0.393685	1.75185e-05	0.15992	0.092123	-0.285284	0.00229671	0.418584	4.37126e-06	0.215723	0.0223508	-0.0389844	0.683201	-0.082862	0.385074
18SASV_28	Dinophyceae	NA	blue	0.270867	0.00386924	0.638028	3.84338e-14	0.194413	0.0399726	-0.332922	0.000334927	0.761681	1.84252e-22	-0.438044	1.36397e-06	0.564409	9.10612e-11	0.450217	6.33944e-07	-0.496882	2.51209e-08	0.517664	5.07092e-09	0.321348	0.000550747	-0.172097	0.0696111	-0.221875	0.0187155
18SASV_13	Dinophyceae	Gyrodinium	blue	0.266011	0.00458438	0.567352	6.92056e-11	0.281942	0.00259814	-0.364765	7.68121e-05	0.861264	4.01506e-34	-0.43104	2.09154e-06	0.600974	2.46034e-12	0.265532	0.00466094	-0.498609	2.20825e-08	0.603697	1.84565e-12	0.342257	0.000221042	-0.20574	0.0295355	-0.232672	0.0135594
18SASV_106	Intramacronucleata	Rimostrombidium	blue	0.266002	0.00458574	0.562914	1.04578e-10	0.138992	0.143863	-0.320755	0.000564662	0.78121	2.99125e-24	-0.35036	0.000152455	0.509499	9.63122e-09	0.145147	0.126772	-0.483802	6.52024e-08	0.48153	7.66471e-08	0.199076	0.0353528	-0.284106	0.00239915	-0.19059	0.044128
18SASV_115	Prymnesiophyceae_cl	Phaeocystis	blue	0.236087	0.0122101	0.437902	1.37595e-06	0.0725211	0.447325	-0.0965658	0.311127	0.537021	1.03374e-09	-0.265024	0.00474328	0.511966	7.94789e-09	0.337168	0.000277687	-0.34535	0.000192044	0.381804	3.27e-05	0.171851	0.070017	0.32665	0.000439593	0.024559	0.797155
18SASV_272	Diatomea	Pseudo-nitzschia	blue	0.215503	0.0224916	0.379173	3.74269e-05	0.28803	0.00207305	-0.0553103	0.562436	0.517977	4.94612e-09	-0.164671	0.082736	0.410947	6.77151e-06	0.132253	0.164515	-0.17002	0.0730996	0.366708	6.98508e-05	0.187504	0.0477387	-0.170044	0.0730587	-0.133873	0.159359
18SASV_241	Intramacronucleata	NA	blue	0.2039	0.0310544	0.443279	9.84646e-07	0.197615	0.0367492	-0.167567	0.0773991	0.55785	1.66263e-10	-0.217963	0.0209624	0.324232	0.00048745	0.22677	0.016199	-0.365545	7.39413e-05	0.408236	7.88949e-06	0.102709	0.281199	-0.0129603	0.892117	-0.0403169	0.672982
18SASV_103	Intramacronucleata	NA	blue	-0.19644	0.0379054	0.106967	0.261627	0.218	0.0209407	-0.130248	0.171064	0.512023	7.91259e-09	-0.0744048	0.435582	0.256948	0.00624087	0.108248	0.255922	-0.475778	1.14808e-07	0.427338	2.61194e-06	0.09281	0.330408	0.0355611	0.709715	0.128827	0.175822
18SASV_205	Diatomea	NA	blue	0.179304	0.0585381	0.604232	1.74375e-12	0.0260705	0.784964	-0.217551	0.0212122	0.705925	3.55367e-18	-0.425014	2.99869e-06	0.525617	2.67024e-09	0.259932	0.00564458	-0.502188	1.68652e-08	0.367894	6.58947e-05	0.0938237	0.32513	-0.0848509	0.373729	-0.135195	0.155242
18SASV_27	Dinophyceae	Gymnodinium	blue	0.168462	0.0758069	0.561202	1.22427e-10	0.274342	0.00342057	-0.411292	6.64058e-06	0.797567	6.75219e-26	-0.384555	2.83614e-05	0.525739	2.64388e-09	0.24143	0.0103342	-0.529394	1.95768e-09	0.576425	2.91888e-11	0.310012	0.000879756	-0.306842	0.000999609	-0.249918	0.00787183
18SASV_266	Intramacronucleata	NA	blue	-0.164292	0.0834553	0.00758242	0.936758	0.375686	4.46783e-05	-0.0169507	0.859203	0.449413	6.67446e-07	-0.10319	0.278938	0.306795	0.00100151	-0.0784548	0.41094	-0.284148	0.00239547	0.426068	2.81707e-06	0.0967959	0.30997	-0.126248	0.184703	-0.105776	0.267005
18SASV_451	Syndiniales	NA	blue	-0.122977	0.196434	0.203084	0.0317487	0.18547	0.0502504	-0.141123	0.137758	0.395027	1.63016e-05	-0.104018	0.275079	0.188844	0.0461409	0.253172	0.0070752	-0.252139	0.00731986	0.249089	0.00808698	0.466325	2.19509e-07	-0.260991	0.00544548	-0.115742	0.224272
18SASV_121	Intramacronucleata	NA	blue	0.122518	0.198122	0.281146	0.0026751	0.345186	0.00019349	-0.122967	0.196471	0.596306	4.00203e-12	0.0676008	0.478818	0.203377	0.0314975	0.0480359	0.614998	-0.275607	0.00326929	0.392342	1.88222e-05	0.0231438	0.808613	-0.173146	0.0679015	0.0815197	0.392845
18SASV_160	Intramacronucleata	NA	blue	0.101443	0.287205	0.379111	3.75456e-05	0.132311	0.164329	-0.122277	0.199013	0.573778	3.76516e-11	-0.344608	0.000198656	0.541969	6.77282e-10	0.0702565	0.461673	-0.399355	1.28953e-05	0.465977	2.24725e-07	0.215488	0.0225009	0.0652133	0.49452	-0.136395	0.151576
18SASV_20	Prasinophytae	NA	blue	-0.0872458	0.360344	0.271901	0.00373048	0.405466	9.20995e-06	-0.0637768	0.504096	0.418119	4.49086e-06	-0.0141661	0.882149	0.249977	0.0078566	0.0289521	0.76187	-0.176815	0.0621862	0.382466	3.16031e-05	0.128483	0.176988	-0.149253	0.116268	-0.003246	0.972903
18SASV_200	Dinophyceae	NA	blue	0.0861472	0.366447	0.266297	0.00453914	0.397403	1.43393e-05	-0.130677	0.169646	0.543477	5.94598e-10	-0.230083	0.0146674	0.472697	1.42113e-07	-0.0364633	0.702692	-0.248115	0.00834652	0.528987	2.02461e-09	0.272706	0.0036256	-0.312534	0.000793948	-0.344364	0.00020088
18SASV_135	Dictyochophyceae	Dictyocha	blue	0.0776611	0.415703	0.447664	7.4627e-07	0.410806	6.82556e-06	-0.170164	0.0728526	0.813797	1.09504e-27	-0.256235	0.00639131	0.524124	3.01573e-09	0.226603	0.0162798	-0.504995	1.36225e-08	0.629478	1.05437e-13	0.383821	2.94631e-05	-0.159641	0.0926987	-0.117105	0.218827
18SASV_177	Acanthoecida	NA	blue	0.0687719	0.471216	0.403663	1.01786e-05	0.389864	2.14696e-05	0.134825	0.156386	0.562226	1.11426e-10	-0.12072	0.204838	0.388578	2.29771e-05	0.224911	0.0171182	-0.158662	0.0947446	0.481197	7.84721e-08	0.223865	0.0176548	-0.102682	0.281328	-0.0363011	0.703953
18SASV_54	Dinophyceae	Gyrodinium	blue	0.0650383	0.495681	0.444499	9.11901e-07	0.26303	0.00507968	-0.300005	0.00131035	0.716623	6.43491e-19	-0.345073	0.000194493	0.535965	1.13044e-09	0.308575	0.000932346	-0.488752	4.56621e-08	0.637871	3.91679e-14	0.257956	0.00603345	-0.099754	0.295345	-0.116212	0.222383
18SASV_267	Intramacronucleata	Strombidium	blue	-0.0492294	0.60623	0.0665693	0.485569	0.363282	8.25522e-05	0.0793524	0.405591	0.474518	1.25304e-07	-0.0761784	0.424689	0.328002	0.000414772	0.0590224	0.536465	-0.17442	0.0658709	0.402627	1.07777e-05	0.0119098	0.900815	-0.0836873	0.380341	-0.149763	0.115011
18SASV_219	Incertae_Sedis	Haplozoon	blue	-0.0402285	0.673658	0.318391	0.000623422	0.24225	0.0100699	-0.0541784	0.570473	0.632688	7.24468e-14	-0.256738	0.00628482	0.486982	5.18977e-08	0.253789	0.00693238	-0.503782	1.49428e-08	0.463254	2.69842e-07	0.324623	0.000479387	0.0439211	0.645642	-0.138242	0.14606
18SASV_342	Prasinophytae	NA	blue	0.0276025	0.772661	0.209907	0.0263283	0.167965	0.0766883	-0.0359439	0.706732	0.385703	2.67141e-05	-0.143488	0.131216	0.340731	0.00023679	0.0412405	0.665933	-0.155111	0.102463	0.401395	1.1533e-05	0.230964	0.014282	0.163306	0.0853499	-0.0383784	0.687868
18SASV_201	Syndiniales	NA	blue	-0.0216171	0.82102	0.368849	6.28651e-05	0.0326685	0.732394	-0.22147	0.018938	0.497247	2.44467e-08	-0.370964	5.66084e-05	0.328503	0.000405903	0.352447	0.000138323	-0.489904	4.1994e-08	0.245868	0.00897322	0.546227	4.6811e-10	-0.210656	0.0257842	-0.269763	0.00402243
18SASV_87	Diatomea	Thalassiosira	blue	0.0213719	0.823016	0.357624	0.00010834	0.463767	2.60729e-07	-0.0798926	0.402391	0.604128	1.76318e-12	-0.189463	0.0454189	0.286295	0.00221193	0.0709355	0.457345	-0.299028	0.00136131	0.397798	1.40347e-05	0.181163	0.0559286	-0.37757	4.06117e-05	-0.211691	0.0250488
18SASV_303	Dinophyceae	NA	blue	0.0207473	0.828108	0.192432	0.0420823	0.465312	2.35033e-07	-0.0984506	0.301732	0.567769	6.65556e-11	-0.159019	0.0939936	0.428237	2.47537e-06	0.0154402	0.871636	-0.263849	0.00493908	0.551736	2.88019e-10	0.250847	0.00763667	-0.184397	0.0516183	-0.166397	0.0795209
18SASV_283	NA	NA	blue	0.0194609	0.838616	0.161102	0.0897116	0.293202	0.00170449	-0.136777	0.150423	0.51578	5.88842e-09	-0.165872	0.0804883	0.419675	4.10292e-06	0.206863	0.0286405	-0.400546	1.20825e-05	0.455225	4.5854e-07	0.257223	0.00618358	0.049756	0.602378	0.0294557	0.757854
18SASV_131	Intramacronucleata	NA	blue	0.0170906	0.858052	0.40623	8.8262e-06	0.203152	0.0316901	-0.105839	0.266717	0.6686	7.9279e-16	-0.390524	2.07314e-05	0.534153	1.31679e-09	0.0489314	0.608414	-0.42806	2.50171e-06	0.439167	1.2724e-06	0.243618	0.0096422	-0.306331	0.00102028	-0.243448	0.00969439
18SASV_107	Dinophyceae	Azadinium	blue	-0.00543643	0.954634	0.210231	0.0260918	0.231673	0.013978	-0.202926	0.0318845	0.540431	7.72987e-10	-0.252612	0.007207	0.447247	7.66354e-07	0.170749	0.0718595	-0.393098	1.80773e-05	0.556946	1.80447e-10	0.287321	0.00212878	-0.0587125	0.538611	-0.0964223	0.31185
18SASV_216	Picomonadida	Picomonas	brown	-0.267893	0.00429422	-0.149283	0.116192	0.297673	0.00143501	0.0700622	0.462916	0.161503	0.0889049	0.0109006	0.909182	0.11615	0.222633	0.0105117	0.912409	-0.174943	0.0650504	0.374465	4.75141e-05	0.156396	0.0996163	0.148677	0.117699	0.0225339	0.813564
18SASV_450	Syndiniales	NA	brown	-0.258004	0.00602366	-0.0522827	0.584052	0.406426	8.73034e-06	0.15853	0.0950222	0.32748	0.000424199	-0.0966279	0.310814	0.357433	0.000109328	-0.0881923	0.355137	-0.133938	0.159157	0.43759	1.40265e-06	0.109751	0.249344	-0.00783653	0.934643	-0.129891	0.172251
18SASV_119	Dinophyceae	NA	brown	-0.208397	0.0274547	0.109534	0.250287	0.300603	0.00128005	-0.0906239	0.341975	0.431263	2.06358e-06	-0.0514697	0.589921	0.277998	0.0029996	-0.0438978	0.645817	-0.290163	0.00191312	0.449547	6.61772e-07	0.0239348	0.802203	-0.120985	0.203836	0.0557876	0.559064
18SASV_614	Dinophyceae	NA	brown	-0.198159	0.0362241	-0.0282969	0.767103	0.36025	9.55585e-05	-0.00458019	0.961773	0.220305	0.0195913	-0.0591356	0.535684	0.145281	0.126418	-0.120346	0.206254	-0.044037	0.644771	0.442925	1.00677e-06	0.363066	8.34218e-05	-0.0520926	0.585422	-0.104394	0.273341
18SASV_97	Dinophyceae	NA	brown	-0.177283	0.061486	-0.0424975	0.656387	0.382656	3.12945e-05	0.122421	0.19848	0.148095	0.11916	-0.00226462	0.981094	0.248128	0.00834299	0.00730032	0.939106	0.0911388	0.339228	0.538747	8.92679e-10	0.249172	0.00806503	0.0643793	0.500068	-0.0960416	0.313773
18SASV_523	Diatomea	NA	brown	0.170516	0.0722534	0.0897934	0.346435	0.135069	0.155631	0.0790327	0.407491	0.110526	0.245994	0.0627556	0.510962	0.128971	0.175336	0.0178728	0.851629	0.126903	0.182419	0.228627	0.0153244	-0.127378	0.180772	0.248694	0.00819123	0.146868	0.122283
18SASV_471	NA	NA	brown	-0.163174	0.0856073	-0.0015092	0.9874	0.344049	0.000203785	-0.00321478	0.973164	0.295139	0.00158256	-0.157407	0.0974175	0.32346	0.000503699	-0.026977	0.777678	-0.175583	0.0640598	0.472582	1.43244e-07	0.322222	0.000530795	-0.0788809	0.408395	-0.248026	0.00837059
18SASV_139	Dinophyceae	Gyrodinium	brown	-0.160005	0.0919472	0.107631	0.258661	0.603352	1.91441e-12	0.0938181	0.325159	0.574392	3.55019e-11	-0.19559	0.0387614	0.440594	1.1645e-06	-0.122372	0.198661	-0.222192	0.0185431	0.724515	1.73315e-19	0.270908	0.00386358	-0.176341	0.0629017	-0.301668	0.00122758
18SASV_82	Dinophyceae	NA	brown	0.147905	0.119638	0.191107	0.0435455	0.503728	1.50041e-08	0.0740877	0.437547	0.413351	5.90698e-06	-0.186535	0.0489218	0.479654	8.75127e-08	-0.0825539	0.386849	0.0727431	0.445932	0.737636	1.76488e-20	0.342543	0.000218194	-0.0132791	0.88948	-0.186466	0.0490072
18SASV_48	Dinophyceae	Gyrodiniellum	brown	0.144727	0.127886	0.265138	0.00472475	0.411631	6.51396e-06	-0.223664	0.0177595	0.569206	5.81396e-11	0.0456078	0.633005	0.307464	0.000974982	0.139139	0.143435	-0.180687	0.0565875	0.668531	8.00232e-16	0.290817	0.00186633	-0.216018	0.0221635	0.0867303	0.3632
18SASV_173	Dinophyceae	NA	brown	-0.141942	0.135465	0.0149967	0.875294	0.51344	7.08112e-09	-0.0417832	0.661805	0.481079	7.91338e-08	0.0299275	0.754099	0.330128	0.000378329	-0.0278717	0.770506	-0.109913	0.248641	0.613788	6.20862e-13	0.19273	0.0417597	-0.0920792	0.334247	-0.0487216	0.609954
18SASV_220	NA	NA	brown	-0.117628	0.216762	0.216609	0.0217927	0.566768	7.30938e-11	0.139046	0.143706	0.591574	6.50202e-12	-0.249377	0.00801165	0.572222	4.36848e-11	0.132337	0.164244	-0.141295	0.137275	0.8076	5.53289e-27	0.278009	0.00299836	-0.0640822	0.502052	-0.20811	0.027673
18SASV_125	Intramacronucleata	NA	brown	0.110785	0.244881	0.273477	0.00352766	0.518401	4.78163e-09	-0.320691	0.000566191	0.688548	4.87354e-17	-0.18816	0.0469515	0.413454	5.87209e-06	0.150387	0.113488	-0.323807	0.000496327	0.661998	1.90451e-15	0.235637	0.0123811	-0.270286	0.00394918	-0.143239	0.131894
18SASV_393	Dinophyceae	NA	brown	-0.100545	0.291512	0.0630106	0.509243	0.305584	0.00105118	0.04348	0.648964	0.361729	8.89924e-05	-0.207871	0.0278562	0.361776	8.87924e-05	-0.0110131	0.908248	-0.249415	0.00800158	0.542121	6.68465e-10	0.364844	7.6517e-05	0.086346	0.365338	-0.188017	0.0471218
18SASV_543	Syndiniales	NA	brown	-0.0804221	0.39927	0.119566	0.209233	0.248133	0.00834148	0.151759	0.110196	0.288134	0.00206493	0.0547014	0.566753	0.189908	0.0449056	0.0824406	0.387503	-0.0107147	0.910724	0.414447	5.54822e-06	0.149407	0.115886	0.118254	0.214307	0.0950083	0.319032
18SASV_149	Syndiniales	NA	brown	0.0791133	0.407011	0.253016	0.00711155	0.587163	1.01492e-11	0.0649412	0.496326	0.553065	2.55828e-10	-0.140206	0.140362	0.43753	1.40785e-06	-0.0136426	0.886474	-0.0625715	0.512205	0.802239	2.14395e-26	0.306124	0.00102873	-0.0381336	0.689756	-0.108404	0.255235
18SASV_133	Dinophyceae	Heterocapsa	brown	-0.0776361	0.415854	0.198563	0.0358374	0.510788	8.71349e-09	-0.00776218	0.935262	0.582045	1.68727e-11	-0.27256	0.00364447	0.537626	9.82073e-10	0.121203	0.203019	-0.315703	0.000697016	0.762828	1.46261e-22	0.297927	0.00142091	0.00664	0.944605	-0.139032	0.143746
18SASV_271	Syndiniales	Amoebophrya	brown	0.0709159	0.457469	0.0492051	0.606407	0.248102	0.00834988	0.100147	0.293438	0.0307919	0.747232	-0.106642	0.263088	0.138736	0.144609	-0.168208	0.0762564	0.162756	0.086423	0.257858	0.00605334	0.472191	1.47152e-07	-0.25088	0.00762827	-0.312659	0.00078989
18SASV_43	Dinophyceae	NA	brown	0.05932	0.53441	0.331347	0.000358798	0.41723	4.72769e-06	-0.258163	0.00599157	0.60295	1.99768e-12	-0.0722026	0.449327	0.286876	0.0021645	0.082368	0.387923	-0.219411	0.0201053	0.605233	1.56745e-12	0.173411	0.067474	-0.210872	0.0256295	0.0581118	0.542781
18SASV_375	Syndiniales	Amoebophrya	brown	-0.048035	0.615005	-0.0335983	0.725077	0.258797	0.00586508	0.184816	0.0510796	0.0137214	0.885823	-0.0343538	0.719151	0.244249	0.00945022	-0.0791479	0.406805	0.136314	0.151822	0.400705	1.19777e-05	0.392634	1.85313e-05	0.0207156	0.828366	-0.118302	0.214121
18SASV_23	Dinophyceae	Azadinium	brown	0.0466135	0.62552	0.0471308	0.621684	0.526876	2.40883e-09	-0.205996	0.0293298	0.301878	0.00121748	0.348347	0.000167356	-0.020136	0.833098	0.0816093	0.392324	0.119501	0.209481	0.528917	2.03641e-09	0.232326	0.0137032	-0.280456	0.00274336	0.200006	0.0344865
18SASV_609	Syndiniales	Amoebophrya	brown	-0.0444154	0.641928	-0.0139472	0.883957	0.1208	0.204535	0.266838	0.0044548	0.0139784	0.883699	-0.0311329	0.744528	0.190701	0.0440016	0.0710487	0.456626	0.138999	0.143844	0.289697	0.00194709	0.0905851	0.342182	0.141746	0.136012	-0.00966232	0.919462
18SASV_110	NA	NA	brown	0.0406345	0.670555	0.369119	6.20326e-05	0.407858	8.05831e-06	-0.10168	0.286071	0.628419	1.19209e-13	-0.365981	7.23831e-05	0.611711	7.7938e-13	0.238512	0.0113245	-0.279742	0.00281567	0.771048	2.68672e-23	0.422589	3.4599e-06	-0.0334349	0.726361	-0.183436	0.0528688
18SASV_31	Dinophyceae	NA	brown	0.0371934	0.697027	0.181633	0.0552847	0.377926	3.98834e-05	-0.209844	0.0263742	0.413523	5.849e-06	0.0720727	0.450146	0.19222	0.0423137	0.207371	0.0282428	-0.220616	0.0194147	0.534261	1.30489e-09	0.25787	0.00605092	-0.0646656	0.49816	0.0799079	0.402301
18SASV_199	Dinophyceae	NA	brown	-0.0341077	0.721079	-0.040343	0.672782	0.469096	1.81901e-07	0.0430358	0.652315	0.296907	0.00147824	-0.0719965	0.450626	0.438314	1.3414e-06	-0.128963	0.175364	0.0490221	0.607749	0.668782	7.73648e-16	0.232766	0.0135205	0.185249	0.050529	-0.05149	0.589774
18SASV_99	Incertae_Sedis_cl	Telonema	brown	-0.0294761	0.757692	0.0760134	0.425696	0.558066	1.6302e-10	-0.128184	0.178006	0.420877	3.82493e-06	0.0441233	0.644122	0.1779	0.0605741	0.0168598	0.85995	-0.153613	0.105866	0.579466	2.17271e-11	0.100963	0.289504	-0.110567	0.245818	0.0930397	0.329207
18SASV_246	Dinophyceae	NA	brown	0.0283683	0.766533	0.358821	0.000102327	0.315648	0.000698591	0.0112019	0.906683	0.661568	2.01489e-15	-0.424692	3.05652e-06	0.672317	4.79277e-16	0.255378	0.00657636	-0.423723	3.23655e-06	0.673598	4.02294e-16	0.350431	0.000151958	0.166045	0.0801692	-0.185992	0.0495953
18SASV_71	Dinophyceae	Heterocapsa	brown	0.00656774	0.945207	0.0939907	0.324266	0.457746	3.88773e-07	0.189882	0.0449357	0.309619	0.000893878	0.0188361	0.84373	0.323323	0.000506631	0.038854	0.684205	0.0696005	0.465877	0.665388	1.21781e-15	0.165691	0.0808236	0.176053	0.0633399	0.0983983	0.30199
18SASV_46	Dinophyceae	Azadinium	brown	-0.00474946	0.960361	0.120551	0.205475	0.629138	1.09685e-13	-0.0479076	0.615944	0.403774	1.01164e-05	0.0233659	0.806812	0.330452	0.000373055	0.139789	0.141558	0.0411978	0.666259	0.729948	6.83991e-20	0.184177	0.0519025	-0.128004	0.178622	0.0438154	0.646438
18SASV_60	Diatomea	NA	green	-0.388812	2.2695e-05	-0.0783959	0.411292	0.610723	8.67972e-13	0.0734975	0.441216	0.419573	4.12734e-06	0.0428117	0.65401	0.246123	0.00890018	0.0283738	0.766488	-0.278362	0.00296035	0.556794	1.82959e-10	0.158192	0.0957388	0.011411	0.904949	0.067228	0.481252
18SASV_104	Picomonadida	Picomonas	green	-0.362913	8.40433e-05	-0.188433	0.0466265	0.493038	3.3386e-08	0.077962	0.413894	0.137596	0.147972	0.311226	0.000837445	0.0319328	0.738199	0.0482127	0.613696	-0.0696283	0.465698	0.399418	1.28511e-05	0.147188	0.121462	0.168538	0.0756732	0.297149	0.00146443
18SASV_259	Incertae_Sedis_cl	Telonema	green	-0.329395	0.000390556	-0.13035	0.170726	0.71367	1.03939e-18	0.121422	0.202197	0.373261	5.04763e-05	0.0583585	0.541067	0.239086	0.0111234	-0.0825104	0.3871	-0.0690653	0.469321	0.589517	8.00904e-12	0.198878	0.0355391	-0.128001	0.178634	-0.0914025	0.337826
18SASV_192	MAST-3E	NA	green	-0.311008	0.000844895	-0.227253	0.0159673	0.689447	4.2756e-17	0.158417	0.0952618	0.227045	0.0160669	0.10929	0.251349	0.0730918	0.443749	-0.00856441	0.928588	0.0290377	0.761187	0.520159	4.15422e-09	0.155298	0.102045	-0.0997798	0.29522	-0.0249254	0.794195
18SASV_181	MAST-3E	NA	green	-0.310945	0.000847067	-0.224013	0.017578	0.71267	1.22084e-18	0.195207	0.0391523	0.158439	0.0952146	0.254501	0.00677078	-0.00420142	0.964932	-0.0882953	0.354573	0.171172	0.0711472	0.45307	5.27448e-07	0.139257	0.143092	-0.150312	0.11367	-0.0386673	0.685641
18SASV_128	Prymnesiales	NA	green	-0.299498	0.00133662	-0.225405	0.0168693	0.689252	4.39879e-17	0.149764	0.115009	0.0934449	0.327096	0.363072	8.33969e-05	-0.0645786	0.498739	-0.15323	0.106749	0.221057	0.0191672	0.490337	4.06888e-08	0.172026	0.0697278	-0.081907	0.390593	0.0986957	0.300524
18SASV_254	Prymnesiales	Chrysochromulina	green	-0.296817	0.00148337	-0.247985	0.00838148	0.5747	3.44681e-11	0.186136	0.0494156	0.14454	0.128385	0.054291	0.569671	0.130159	0.17136	-0.168225	0.0762265	0.156817	0.0986963	0.425278	2.95232e-06	0.241136	0.0104305	-0.0469866	0.622753	-0.196674	0.0376724
18SASV_151	Dinophyceae	NA	green	-0.286848	0.00216677	-0.37002	5.93243e-05	0.723396	2.09337e-19	0.111662	0.241144	-0.00555646	0.953633	0.316188	0.000683164	-0.126895	0.182446	-0.344685	0.000197967	0.482714	7.0463e-08	0.441459	1.10341e-06	0.142411	0.134166	-0.323957	0.000493168	-0.166655	0.0790498
18SASV_67	Picomonadida	Picomonas	green	-0.270156	0.00396727	-0.21097	0.0255595	0.802315	2.10395e-26	0.073172	0.443247	0.205866	0.0294343	0.371713	5.45375e-05	-0.035573	0.709622	-0.0926126	0.331442	0.16749	0.0775378	0.537915	9.58236e-10	0.187052	0.0482869	-0.348148	0.000168893	0.0775426	0.416418
18SASV_180	Dinophyceae	NA	green	-0.263793	0.00494851	-0.417398	4.68206e-06	0.649033	1.00022e-14	0.045216	0.635931	-0.00503451	0.957985	0.163477	0.0850205	-0.0099799	0.916824	-0.385532	2.69547e-05	0.35993	9.70363e-05	0.503356	1.54345e-08	0.167544	0.0774414	-0.196808	0.0375403	-0.167482	0.0775526
18SASV_138	Incertae_Sedis_cl	Telonema	green	-0.252598	0.00721009	-0.0926847	0.331064	0.832438	5.68103e-30	0.0491214	0.607021	0.323727	0.000498027	0.240482	0.0106473	0.0681556	0.475208	-0.0755654	0.428436	0.0559834	0.557683	0.603767	1.83207e-12	0.116487	0.221285	-0.281675	0.0026237	0.0670526	0.482399
18SASV_157	Dinophyceae	Azadinium	green	-0.24449	0.00937769	-0.162141	0.0876338	0.688305	5.04914e-17	0.00927517	0.922679	0.24405	0.00951044	0.151391	0.111071	0.0505769	0.596396	-0.191734	0.0428479	0.157285	0.0976813	0.495852	2.71194e-08	0.146053	0.124393	-0.445664	8.47249e-07	-0.14755	0.12054
18SASV_293	MAST-3E	NA	green	-0.241838	0.0102018	-0.0979909	0.304006	0.64049	2.85738e-14	0.162661	0.0866083	0.322632	0.000521676	0.15392	0.105161	0.0649138	0.496508	-0.0452446	0.635718	-0.125479	0.187416	0.412964	6.03853e-06	-0.00795136	0.933687	-0.160877	0.0901661	0.0141029	0.882671
18SASV_361	Syndiniales	NA	green	-0.241625	0.0102706	-0.24304	0.00982094	0.69624	1.56473e-17	0.0334443	0.726288	0.12155	0.201716	0.214366	0.0232293	0.0385842	0.686281	-0.187362	0.0479108	0.311317	0.000834364	0.45617	4.31111e-07	0.165206	0.0817287	-0.309965	0.000881422	-0.175162	0.0647099
18SASV_412	Prymnesiales	Prymnesium	green	-0.217445	0.021277	-0.0626942	0.511376	0.420172	3.98572e-06	-0.0379022	0.691543	0.173869	0.0667423	0.0917809	0.335821	0.0269609	0.777807	-0.055697	0.559703	-0.114468	0.22945	0.252847	0.00715136	0.0106211	0.911501	-0.0198616	0.83534	0.0987315	0.300348
18SASV_129	Picomonadida	Picomonas	green	-0.212697	0.0243505	0.0221664	0.81655	0.635497	5.19853e-14	0.185191	0.0506022	0.321921	0.000537599	0.267332	0.0043789	0.118498	0.213358	0.143856	0.130222	-0.0652462	0.494302	0.498051	2.30226e-08	0.064242	0.500984	0.0791585	0.406742	0.380764	3.44976e-05
18SASV_376	Dinophyceae	NA	green	-0.198615	0.0357884	-0.355094	0.000122142	0.48717	5.12003e-08	0.0343024	0.719553	-0.0762269	0.424393	0.138661	0.144828	-0.0628168	0.510549	-0.302969	0.00116621	0.360846	9.28611e-05	0.359195	0.000100515	0.102837	0.280596	-0.163074	0.0858019	-0.164437	0.0831802
18SASV_473	Diatomea	NA	green	-0.182876	0.0536106	-0.0147958	0.876951	0.396313	1.52097e-05	0.0681073	0.475522	0.272533	0.0036479	-0.00065326	0.994546	0.109744	0.249373	0.069393	0.467211	-0.195503	0.0388493	0.319266	0.000601041	0.130257	0.171036	0.0713295	0.454843	0.110241	0.24722
18SASV_53	Diatomea	Asterionellopsis	green	-0.167122	0.0782012	-0.0118778	0.90108	0.371512	5.50868e-05	0.23055	0.0144619	0.127629	0.17991	0.151494	0.110825	-0.0141643	0.882164	0.272165	0.00369578	-0.0671442	0.4818	0.285014	0.00231981	-0.0300985	0.752738	0.151176	0.111584	0.392392	1.87724e-05
18SASV_434	Syndiniales	NA	green	-0.1419	0.135584	-0.127113	0.181689	0.431765	2.00196e-06	0.0603977	0.526997	0.00784202	0.934597	0.0972941	0.307474	0.00736737	0.938548	-0.0973818	0.307036	0.20336	0.031512	0.267299	0.00438399	0.40135	1.15619e-05	-0.215388	0.022565	-0.166813	0.0787609
18SASV_255	NA	NA	green	-0.132285	0.16441	-0.0491558	0.606769	0.536061	1.1213e-09	0.0693041	0.467783	0.157746	0.0966901	0.359531	9.89114e-05	-0.133757	0.159724	0.037136	0.697471	-0.0074722	0.937675	0.237369	0.0117349	-0.0179516	0.850982	-0.196452	0.0378938	0.254958	0.00666895
18SASV_340	Incertae_Sedis_cl	Telonema	green	-0.128042	0.178491	-0.24722	0.00859127	0.735529	2.57028e-20	0.13074	0.169441	0.141905	0.135568	0.270509	0.00391831	-0.076716	0.421418	-0.252079	0.00733421	0.267188	0.00440087	0.472168	1.47389e-07	0.147403	0.120913	-0.228379	0.0154387	-0.0151307	0.874188
18SASV_29	Incertae_Sedis_cl	Telonema	green	-0.113028	0.235398	0.000356713	0.997022	0.627395	1.34193e-13	-0.011695	0.902595	0.306104	0.00102957	0.256511	0.00633272	-0.0994842	0.29666	-0.179721	0.0579439	0.0618117	0.51735	0.413164	5.97028e-06	0.106085	0.265602	-0.301004	0.00126005	0.0611123	0.522111
18SASV_217	Syndiniales	NA	green	-0.0886296	0.352746	0.0251644	0.792266	0.454385	4.84315e-07	0.304683	0.00108957	0.123667	0.193915	0.119177	0.210726	0.150528	0.113148	0.00491875	0.95895	0.163126	0.0857013	0.37701	4.17832e-05	0.184556	0.0514132	0.10192	0.284932	-0.00951974	0.920646
18SASV_489	Eustigmatophyceae	NA	green	-0.0611972	0.521532	0.055473	0.561286	0.564553	8.98483e-11	0.255545	0.00654009	0.277384	0.00306687	0.0894404	0.348342	0.173623	0.0671347	0.0758013	0.426992	0.139387	0.142716	0.453427	5.15389e-07	0.110177	0.2475	-0.0982685	0.302631	0.0224944	0.813885
18SASV_407	Syndiniales	NA	green	-0.0610005	0.522874	0.0325208	0.733558	0.315322	0.000708048	0.346652	0.000180928	0.0578005	0.544949	-0.0443316	0.642557	0.216137	0.0220882	0.176438	0.0627546	0.163522	0.0849322	0.243097	0.0098031	0.0855452	0.369818	0.0307533	0.747538	-0.150849	0.112371
18SASV_90	MOCH-2	NA	green	-0.0572652	0.548685	0.0682939	0.474311	0.728638	8.57602e-20	-0.0156284	0.870086	0.474269	1.27488e-07	0.0732773	0.44259	0.210743	0.0257222	-0.0920166	0.334576	-0.0344605	0.718315	0.578737	2.33279e-11	0.0832456	0.38287	-0.232572	0.013601	-0.0338763	0.722895
18SASV_89	Dinophyceae	Azadinium	green	0.00919343	0.923358	0.0112881	0.905968	0.633273	6.76279e-14	0.0187465	0.844465	0.219798	0.0198813	0.321191	0.000554394	-0.0380486	0.690413	-0.0961036	0.313459	0.268689	0.00417658	0.461245	3.08522e-07	0.147401	0.120919	-0.394364	1.68927e-05	0.057154	0.549463
18SASV_168	Pelagophyceae	SS1-E01-69	greenyellow	-0.324851	0.000474765	-0.340486	0.00023941	0.197468	0.036892	0.765242	8.95589e-23	-0.26057	0.00552391	0.293945	0.00165675	-0.110663	0.245408	-0.147441	0.120817	0.292619	0.00174284	0.0370843	0.697873	-0.114263	0.230291	0.357425	0.00010937	0.196444	0.037902
18SASV_369	Pelagophyceae	Sarcinochrysis	greenyellow	-0.324502	0.000481869	-0.126323	0.184442	0.0333004	0.727419	0.597361	3.58764e-12	-0.0687831	0.471143	-0.0918386	0.335517	0.188191	0.0469134	-0.0624594	0.512963	0.0181321	0.849501	0.0608283	0.52405	0.0859288	0.367668	0.23466	0.0127591	-0.0723447	0.448433
18SASV_188	Pelagophyceae	SS1-E01-69	greenyellow	-0.305821	0.00104129	-0.256031	0.00643505	0.132695	0.163095	0.779662	4.21058e-24	-0.224524	0.0173148	0.333382	0.000328234	-0.12939	0.173925	-0.0931479	0.328643	0.231567	0.0140233	-0.0198343	0.835563	-0.0402135	0.673773	0.407201	8.36057e-06	0.28481	0.0023374
18SASV_507	Prymnesiales	NA	greenyellow	-0.288393	0.00204496	-0.188486	0.0465638	0.277428	0.00306199	0.469824	1.73083e-07	-0.0193899	0.839197	0.163431	0.0851083	-0.101006	0.289297	-0.0812155	0.39462	0.0309933	0.745635	0.193768	0.0406499	-0.0587399	0.538421	0.123143	0.195826	0.0853613	0.370851
18SASV_249	Pelagophyceae	SS1-E01-69	greenyellow	-0.286611	0.00218603	-0.329758	0.000384462	0.153251	0.106699	0.695837	1.6623e-17	-0.269644	0.00403913	0.25577	0.0064913	-0.19549	0.0388631	-0.0594396	0.533585	0.324821	0.000475355	-0.0785533	0.410351	-0.162825	0.0862887	0.32176	0.000541251	0.233661	0.0131561
18SASV_198	Pelagophyceae	SS1-E01-69	greenyellow	-0.252083	0.00733335	-0.220652	0.0193945	0.208421	0.0274359	0.76049	2.33897e-22	-0.134217	0.15828	0.263032	0.00507933	-0.035767	0.70811	-0.0217135	0.820235	0.255771	0.00649097	0.0686077	0.472278	-0.151207	0.111512	0.414945	5.39215e-06	0.243483	0.00968347
18SASV_287	Mamiellophyceae	NA	greenyellow	-0.245401	0.00910854	-0.0968197	0.30985	0.0812441	0.394453	0.518372	4.79246e-09	-0.179138	0.058775	0.242883	0.00986987	-0.0393015	0.680764	0.0487008	0.610106	0.233054	0.0134025	-0.0181301	0.849518	-0.0327782	0.731529	0.117568	0.216999	0.098177	0.303084
18SASV_73	Pelagophyceae	SS1-E01-69	greenyellow	-0.229318	0.0150093	-0.185601	0.0500843	0.18888	0.0460988	0.725301	1.51713e-19	-0.231004	0.0142646	0.325512	0.000461545	-0.0927707	0.330614	-0.0669062	0.483358	0.34648	0.000182367	0.0328532	0.730938	-0.0843792	0.376401	0.345314	0.000192363	0.360596	9.39832e-05
18SASV_210	Ochrophyta_cl	Bolidomonas	greenyellow	-0.120858	0.204317	0.0555785	0.56054	0.0668282	0.48387	0.620765	2.85706e-13	-0.138052	0.146619	0.0682283	0.474737	0.0196374	0.837173	0.00585785	0.951121	0.306092	0.00103005	-0.010949	0.908781	-0.11276	0.236519	0.158185	0.0957547	0.0985093	0.301443
18SASV_252	Ochrophyta_cl	Bolidomonas	greenyellow	-0.109699	0.249566	-0.244541	0.00936258	0.14	0.14095	0.691059	3.37647e-17	-0.287225	0.00213649	0.266892	0.00444636	-0.16985	0.0733918	-0.11685	0.219836	0.405802	9.03904e-06	-0.0550271	0.564442	-0.219153	0.0202559	0.296074	0.00152658	0.200492	0.0340417
18SASV_143	Mamiellophyceae	Micromonas	greenyellow	-0.0714856	0.453855	0.0993905	0.297118	-0.28108	0.00268157	0.485979	5.57848e-08	-0.0645073	0.499214	-0.166239	0.0798116	0.216418	0.0219121	0.183466	0.0528293	-0.10571	0.267305	-0.165815	0.0805939	-0.034031	0.721681	0.325116	0.000469428	-0.0561961	0.556185
18SASV_464	Pelagophyceae	SS1-E01-69	greenyellow	-0.0652624	0.494194	-0.106318	0.264549	0.227857	0.015682	0.572819	4.12683e-11	-0.158128	0.0958746	0.205457	0.0297651	-0.198635	0.0357692	-0.103064	0.279533	0.298847	0.00137099	0.106287	0.264688	0.0850613	0.372541	0.0976815	0.305543	0.102072	0.28421
18SASV_245	Pelagophyceae	SS1-E01-69	greenyellow	-0.0304844	0.749672	-0.0816513	0.392079	0.117538	0.217114	0.743713	5.8464e-21	-0.137438	0.148443	0.224702	0.0172242	-0.0866235	0.363793	-0.00130872	0.989073	0.289385	0.00197011	0.0249351	0.794117	-0.187427	0.0478312	0.320457	0.000571775	0.234031	0.0130076
18SASV_270	Diatomea	NA	greenyellow	-0.0149625	0.875576	-0.0228634	0.810888	-0.269852	0.00400979	0.533561	1.38386e-09	-0.353236	0.000133303	0.207054	0.0284903	-0.156257	0.0999196	0.0992147	0.297977	0.223584	0.017801	-0.333838	0.000321729	-0.0721767	0.449491	0.263213	0.00504801	0.248645	0.00820435
18SASV_423	Pelagophyceae	SS1-E01-69	greenyellow	-0.000652117	0.994555	-0.021395	0.822828	0.172704	0.0686173	0.639809	3.10259e-14	-0.133273	0.161253	0.103157	0.279095	-0.109414	0.250805	0.0539577	0.572047	0.256808	0.00627016	0.00449789	0.96246	-0.0359117	0.706983	0.115137	0.226721	0.103652	0.276781
18SASV_146	Syndiniales	NA	magenta	0.324901	0.000473743	0.494273	3.04832e-08	0.0153328	0.872521	-0.317865	0.000637218	0.439248	1.26603e-06	-0.233253	0.013321	0.307717	0.000965115	0.408175	7.91639e-06	-0.393561	1.76349e-05	0.30513	0.00107035	0.699271	9.90168e-18	-0.0903798	0.343282	-0.0493343	0.605462
18SASV_378	Syndiniales	Amoebophrya	magenta	0.271499	0.00378382	0.417721	4.59552e-06	-0.124284	0.191685	-0.0565035	0.554024	0.350966	0.000148221	-0.408484	7.78042e-06	0.514192	6.6746e-09	0.298745	0.00137641	-0.324776	0.000476274	0.267487	0.00435538	0.635171	5.40364e-14	0.186144	0.0494056	-0.220734	0.0193487
18SASV_497	Syndiniales	Amoebophrya	magenta	-0.242765	0.00990697	-0.0725691	0.447023	0.147883	0.119693	-0.0367122	0.700759	0.0886852	0.352443	-0.0637342	0.504381	0.151712	0.110306	0.136037	0.152664	-0.194162	0.0402344	0.122951	0.196531	0.450683	6.15243e-07	-0.0397998	0.676941	-0.173465	0.067388
18SASV_317	Syndiniales	Amoebophrya	magenta	0.234906	0.0126629	0.359073	0.000101104	0.047517	0.618828	-0.054572	0.567672	0.319382	0.000598123	-0.381011	3.40634e-05	0.394871	1.64383e-05	0.333454	0.000327203	-0.237924	0.0115341	0.29347	0.00168717	0.686742	6.33159e-17	0.123752	0.193608	-0.271973	0.00372106
18SASV_508	Syndiniales	Amoebophrya	magenta	-0.186981	0.0483745	-0.0242582	0.799587	0.232806	0.013504	0.154239	0.104433	0.151714	0.110302	-0.220502	0.0194795	0.25056	0.00770858	0.0361421	0.705189	-0.109288	0.251358	0.254574	0.00675435	0.56781	6.62979e-11	0.0403108	0.673029	-0.3388	0.000258202
18SASV_470	Syndiniales	Amoebophrya	magenta	-0.182339	0.0543284	-0.186925	0.0484427	0.269107	0.00411591	0.0408522	0.668893	0.0252055	0.791934	-0.0712217	0.455527	0.00471771	0.960626	-0.08083	0.396875	-0.0401626	0.674162	0.235407	0.0124691	0.505541	1.30651e-08	-0.0379421	0.691235	-0.185161	0.0506411
18SASV_605	Syndiniales	Amoebophrya	magenta	-0.179134	0.0587809	0.0100939	0.915878	0.18454	0.0514337	0.248979	0.00811586	0.0355973	0.709433	-0.0275246	0.773286	-0.0132784	0.889486	-0.0960591	0.313684	0.0815187	0.392851	0.173746	0.0669388	0.528184	2.16337e-09	-0.142229	0.134671	-0.179654	0.0580385
18SASV_134	Syndiniales	NA	magenta	0.137969	0.146866	0.205693	0.029574	-0.00819862	0.93163	-0.175068	0.0648572	0.179775	0.0578683	0.00550107	0.954095	0.0765735	0.422283	0.253742	0.00694317	-0.189625	0.0452314	0.110364	0.24669	0.644584	1.73499e-14	-0.087252	0.36031	0.0286636	0.764173
18SASV_509	Syndiniales	NA	magenta	-0.12493	0.189369	0.00255003	0.978712	0.133134	0.161695	0.205181	0.0299906	-0.00114865	0.99041	-0.058268	0.541695	0.103568	0.277175	-0.0744893	0.43506	0.122827	0.196984	0.16192	0.0880732	0.360908	9.25861e-05	-0.0227344	0.811935	-0.160765	0.0903939
18SASV_408	Syndiniales	Amoebophrya	magenta	0.113584	0.23309	0.205125	0.0300362	0.0620951	0.515428	-0.137141	0.149328	0.272566	0.00364372	-0.180406	0.0569794	0.189168	0.0457617	0.062766	0.510892	-0.171086	0.0712912	0.265192	0.0047159	0.630996	8.83415e-14	0.0346778	0.716614	-0.200015	0.0344783
18SASV_404	Syndiniales	NA	magenta	0.0974396	0.306748	0.270855	0.00387082	0.253728	0.00694644	-0.149214	0.116363	0.367326	6.77628e-05	-0.0756667	0.427816	0.141072	0.137902	0.229469	0.0149412	-0.190698	0.0440055	0.336447	0.000286719	0.651295	7.53179e-15	-0.165389	0.0813858	-0.0941182	0.323607
18SASV_159	Syndiniales	Amoebophrya	magenta	-0.094478	0.321753	0.0491263	0.606985	0.241356	0.0103582	-0.220634	0.0194047	0.259998	0.00563196	-0.205271	0.0299166	0.188414	0.0466486	0.0945182	0.321546	-0.24538	0.00911475	0.336651	0.000284144	0.728812	8.32351e-20	-0.184709	0.0512169	-0.297213	0.00146085
18SASV_420	Syndiniales	Amoebophrya	magenta	0.042733	0.654605	0.243439	0.00969721	-0.171845	0.0700263	-0.0762241	0.42441	0.229239	0.0150449	-0.258313	0.0059614	0.320195	0.000578094	0.236626	0.0120083	-0.335618	0.000297446	0.061736	0.517865	0.482965	6.92124e-08	0.120886	0.204212	-0.173349	0.0675738
18SASV_74	Syndiniales	Amoebophrya	magenta	0.0408036	0.669264	0.141343	0.137139	0.267535	0.00434812	-0.291088	0.00184731	0.256577	0.00631873	0.00468231	0.960922	0.0234238	0.806343	0.157113	0.0980523	-0.148924	0.117084	0.293541	0.0016826	0.702199	6.32987e-18	-0.351818	0.000142449	-0.143316	0.131683
18SASV_203	Malacostraca	NA	magenta	0.0345807	0.717374	-0.0914564	0.33754	-0.110825	0.244713	0.160105	0.0917411	-0.0780541	0.413341	0.156439	0.0995214	-0.0494557	0.604573	-0.0757041	0.427587	0.0537678	0.573402	-0.0821108	0.389411	-0.37918	3.74127e-05	0.21559	0.0224359	0.303328	0.00114977
18SASV_396	Syndiniales	NA	magenta	0.0339999	0.721925	0.162961	0.0860229	0.155984	0.100522	0.141659	0.136256	0.0965822	0.311044	-0.119155	0.210812	0.202895	0.031911	-0.0625431	0.512397	0.0780439	0.413402	0.21653	0.0218417	0.519858	4.25541e-09	-0.0914124	0.337773	-0.137301	0.148852
18SASV_382	Syndiniales	NA	magenta	-0.0213802	0.822948	0.123682	0.193864	0.151423	0.110996	-0.117211	0.218405	0.22214	0.0185711	-0.164511	0.0830387	0.226675	0.0162449	0.101708	0.285939	-0.140981	0.13816	0.282124	0.00258084	0.736341	2.22444e-20	-0.145207	0.126612	-0.272688	0.00362797
18SASV_295	Syndiniales	Amoebophrya	magenta	0.0128116	0.893347	0.147487	0.120699	0.244065	0.00950571	-0.029819	0.754962	0.266095	0.00457103	-0.181415	0.0555832	0.212103	0.0247611	0.0667883	0.484131	-0.118605	0.212941	0.400034	1.24257e-05	0.741634	8.56075e-21	-0.107249	0.260364	-0.266903	0.00444477
18SASV_329	Syndiniales	Amoebophrya	magenta	0.00196152	0.983624	0.108406	0.255227	0.213484	0.0238165	-0.134535	0.157287	0.319714	0.00058988	-0.202281	0.0324446	0.168249	0.0761836	0.150134	0.114104	-0.248891	0.00813919	0.35945	9.92953e-05	0.735082	2.78255e-20	-0.172049	0.0696902	-0.221688	0.0188184
18SASV_312	NA	NA	pink	0.240462	0.010654	0.181351	0.0556708	-0.130147	0.171399	0.159752	0.0924701	0.0991907	0.298095	-0.0784839	0.410766	0.296491	0.00150221	0.0272649	0.775368	0.0102934	0.914221	0.147717	0.120114	0.167844	0.0769045	0.42732	2.6147e-06	0.132476	0.163799
18SASV_392	Intramacronucleata	Homalogastra	pink	0.208941	0.0270441	0.405457	9.21434e-06	-0.131366	0.167389	0.0312217	0.743825	0.269215	0.00410046	-0.225429	0.0168577	0.333534	0.000326059	0.448928	6.88473e-07	-0.318569	0.000618796	0.103662	0.276734	-0.0500324	0.600361	0.464554	2.47322e-07	0.261613	0.00533155
18SASV_170	MAST-3L	NA	pink	0.18943	0.0454568	-0.114493	0.229345	-0.186975	0.0483811	0.398628	1.34164e-05	-0.396859	1.47679e-05	0.194192	0.0402037	-0.132801	0.162756	-0.101431	0.287262	0.413259	5.93782e-06	-0.157019	0.0982571	-0.0561454	0.556542	0.533386	1.40425e-09	0.200877	0.0336928
18SASV_120	NA	NA	pink	-0.186685	0.0487366	-0.371512	5.50869e-05	-0.202111	0.0325938	0.451888	5.69336e-07	-0.446002	8.29322e-07	0.179007	0.0589641	-0.151923	0.109806	0.0178118	0.852129	0.17945	0.0583293	-0.283861	0.00242095	-0.219102	0.0202857	0.676488	2.70089e-16	0.26958	0.00404827
18SASV_316	Chrysophyceae	Paraphysomonas	pink	-0.168499	0.075742	-0.124735	0.190066	-0.179532	0.0582132	0.163576	0.0848287	-0.122487	0.198236	0.0203293	0.831519	-0.0705185	0.460001	0.00627584	0.947638	-0.116709	0.220398	-0.0866384	0.36371	-0.142922	0.132762	0.550433	3.23344e-10	0.213425	0.0238563
18SASV_269	Mamiellophyceae	Dolichomastix	pink	0.167629	0.0772885	-0.0931826	0.328462	-0.184875	0.0510044	0.267239	0.00439315	-0.222709	0.0182643	0.12218	0.199372	0.0362569	0.704296	0.0248441	0.794852	0.17447	0.0657916	-0.0746663	0.433967	-0.119481	0.209556	0.686665	6.40228e-17	0.317884	0.000636727
18SASV_505	Diatomea	NA	pink	0.143535	0.131089	0.0993182	0.297471	0.0864436	0.364794	0.188125	0.0469932	0.111873	0.240249	0.0422631	0.658163	0.0809054	0.396433	0.0265288	0.781278	0.0558539	0.558597	0.142736	0.133272	-0.101096	0.288864	0.377346	4.10766e-05	0.210312	0.0260328
18SASV_150	NA	NA	pink	-0.138052	0.146621	-0.242204	0.0100846	-0.212773	0.0242989	0.426027	2.82383e-06	-0.309759	0.000888808	0.281116	0.00267795	-0.196557	0.0377892	-0.0106109	0.911586	0.0301533	0.752303	-0.288085	0.00206873	-0.276868	0.00312445	0.566553	7.45829e-11	0.401381	1.1542e-05
18SASV_618	Pelagophyceae	SS1-E01-69	pink	0.121761	0.200929	0.225389	0.0168774	-0.0729824	0.444433	0.0110381	0.908042	0.222027	0.0186326	-0.10903	0.252485	0.275421	0.00329116	0.243969	0.00953479	-0.228916	0.0151918	0.197747	0.0366209	0.0566376	0.553082	0.53672	1.06052e-09	0.184503	0.0514815
18SASV_426	Prymnesiales	NA	pink	-0.0971438	0.308226	-0.0489883	0.607996	-0.0808658	0.396665	0.24339	0.00971211	-0.030934	0.746105	-0.0922159	0.333526	0.150144	0.11408	0.0385757	0.686347	-0.11056	0.245847	0.0774819	0.416784	-0.119681	0.20879	0.669637	6.89494e-16	0.249023	0.0081043
18SASV_256	Chrysophyceae	Paraphysomonas	pink	0.0850099	0.372831	0.284977	0.002323	-0.124272	0.191729	0.19157	0.0430298	0.164475	0.0831067	-0.216635	0.0217764	0.322675	0.000520733	0.466233	2.20884e-07	-0.226387	0.016385	0.128717	0.176195	0.103055	0.279573	0.590821	7.01868e-12	0.162147	0.0876234
18SASV_546	Picomonadida	Picomonas	pink	-0.0829023	0.384841	-0.176544	0.062595	-0.1968	0.037548	0.202138	0.0325704	-0.323763	0.000497265	0.0957398	0.315303	-0.156454	0.0994884	-0.0525387	0.58221	-0.0259819	0.785678	-0.214763	0.0229694	-0.125377	0.187778	0.467761	1.99176e-07	0.284716	0.00234556
18SASV_148	Prymnesiales	Chrysochromulina	pink	-0.0743433	0.435963	-0.177614	0.0609958	-0.234719	0.0127359	0.173163	0.0678728	-0.126856	0.182581	-0.0327572	0.731694	0.0690492	0.469425	0.0821938	0.388931	-0.129351	0.174055	-0.122528	0.198088	-0.0888876	0.351341	0.669778	6.76428e-16	0.23006	0.0146776
18SASV_273	Mamiellophyceae	NA	pink	0.0660986	0.488666	0.00954045	0.920474	-0.396605	1.49717e-05	0.135513	0.154266	-0.152636	0.108129	0.0515675	0.589213	0.0273183	0.77494	0.210855	0.0256414	-0.0872694	0.360213	-0.190792	0.0438994	-0.087035	0.36151	0.684698	8.49438e-17	0.341221	0.000231618
18SASV_439	Prymnesiales	NA	pink	-0.0523579	0.583511	0.0111102	0.907444	0.0415843	0.663317	0.221764	0.0187763	0.106646	0.263067	-0.00392555	0.967234	0.203668	0.0312502	-0.0026865	0.977573	-0.177128	0.0617183	0.168274	0.07614	0.0203517	0.831337	0.575505	3.18979e-11	0.191276	0.043357
18SASV_302	Mamiellophyceae	Dolichomastix	pink	0.0453565	0.634882	-0.12597	0.185679	-0.241154	0.0104246	0.251451	0.00748711	-0.283294	0.0024722	0.242062	0.01013	-0.0503042	0.59838	-0.0353464	0.71139	0.204181	0.0308183	-0.186665	0.0487617	-0.259822	0.00566566	0.681117	1.41344e-16	0.395773	1.56592e-05
18SASV_136	NA	NA	pink	-0.0406059	0.670773	0.0779587	0.413914	-0.123921	0.192997	0.458808	3.62528e-07	-0.0416221	0.663029	-0.00882166	0.926449	0.201124	0.0334698	0.221459	0.0189442	-0.0103169	0.914026	-0.0406617	0.670347	-0.0377644	0.692608	0.665633	1.17883e-15	0.270378	0.0039364
18SASV_323	Prymnesiales	Chrysochromulina	pink	0.0311149	0.744671	0.066737	0.484468	0.12898	0.175307	0.298829	0.00137192	0.116891	0.219673	-0.0999977	0.294162	0.283999	0.00240862	0.168396	0.0759244	-0.106326	0.264514	0.251374	0.00750593	0.0433969	0.64959	0.651476	7.36207e-15	0.16459	0.0828886
18SASV_85	Prymnesiales	NA	pink	0.0241671	0.800323	0.0258161	0.787013	-0.196517	0.0378291	0.330179	0.0003775	-0.00026319	0.997803	-0.075407	0.429407	0.301746	0.00122385	0.192413	0.0421038	-0.10933	0.251176	0.0639083	0.503215	0.0721905	0.449404	0.786971	8.17672e-25	0.236687	0.0119855
18SASV_86	NA	NA	pink	-0.0108372	0.909708	0.0503578	0.59799	-0.296474	0.00150321	0.332209	0.000345545	-0.0953964	0.31705	-0.0306697	0.748201	0.200209	0.0343005	0.200295	0.0342217	-0.0962517	0.312711	-0.227878	0.015672	-0.135183	0.155279	0.557561	1.70678e-10	0.280189	0.00277021
18SASV_307	Mamiellophyceae	NA	pink	0.00524738	0.95621	-0.127757	0.179467	-0.16049	0.0909535	0.186762	0.0486426	-0.0730736	0.443863	0.0101059	0.915778	0.157884	0.0963956	-0.0537088	0.573823	-0.0274902	0.773561	-0.0827346	0.385807	-0.14675	0.122586	0.605943	1.45301e-12	0.14586	0.124896
18SASV_326	NA	NA	purple	0.351608	0.000143854	0.658489	3.00749e-15	-0.127346	0.180885	-0.00503991	0.95794	0.400132	1.23598e-05	-0.310937	0.00084736	0.455561	4.48605e-07	0.787184	7.78707e-25	-0.333822	0.000321959	0.174739	0.0653692	0.217276	0.0213802	0.21193	0.0248814	0.0912648	0.338557
18SASV_422	Chrysophyceae	NA	purple	0.334376	0.000314206	0.467563	2.01879e-07	-0.255932	0.00645634	-0.143307	0.131709	0.312291	0.000801859	-0.297778	0.00142916	0.394054	1.71755e-05	0.68227	1.2007e-16	-0.365533	7.39844e-05	0.0885471	0.353197	0.139112	0.143515	0.22606	0.0165451	0.0561965	0.556182
18SASV_193	Syndiniales	Amoebophrya	purple	0.311026	0.000844294	0.498395	2.24384e-08	-0.226397	0.0163802	-0.0585195	0.539949	0.206233	0.0291396	-0.269184	0.00410484	0.173809	0.0668387	0.728128	9.36211e-20	-0.318739	0.000614438	-0.0616428	0.518499	0.384021	2.9158e-05	0.122964	0.196481	0.054178	0.570476
18SASV_172	Dinophyceae	Gyrodinium	purple	0.230776	0.0143633	0.519107	4.51926e-09	-0.101545	0.286715	-0.123421	0.194813	0.403318	1.03745e-05	-0.307174	0.000986381	0.458343	3.73805e-07	0.692009	2.93606e-17	-0.432751	1.88584e-06	0.133078	0.161875	0.0769164	0.420203	0.233751	0.0131197	0.0937359	0.325585
18SASV_207	Dinophyceae	Azadinium	purple	0.224799	0.0171749	0.427915	2.52343e-06	-0.0903691	0.343339	-0.122012	0.199996	0.364072	7.94463e-05	-0.260762	0.00548799	0.390984	2.0232e-05	0.613134	6.67098e-13	-0.370329	5.84223e-05	0.115658	0.224611	0.176301	0.0629627	0.0471569	0.621491	-0.0363173	0.703826
18SASV_72	Diatomea	Chaetoceros	purple	0.204446	0.0305967	0.381374	3.34328e-05	-0.131325	0.167524	-0.124089	0.192388	0.14472	0.127904	-0.17585	0.0636507	0.0453678	0.634797	0.482416	7.19742e-08	-0.230489	0.0144884	-0.0595575	0.532772	0.454069	4.94371e-07	-0.0964611	0.311654	-0.0108266	0.909796
18SASV_289	Chrysophyceae	Hydrurus	purple	0.156407	0.0995922	0.355206	0.000121501	-0.219546	0.0200268	-0.0887128	0.352293	0.130105	0.171538	-0.175421	0.0643101	0.066852	0.483714	0.705755	3.6492e-18	-0.374983	4.62916e-05	-0.142639	0.133538	0.339445	0.000250858	0.0933628	0.327523	0.117779	0.216167
18SASV_158	Dinophyceae	Gyrodinium	purple	0.131569	0.166727	0.5837	1.43287e-11	-0.0866046	0.363898	-0.0957284	0.315361	0.338419	0.000262636	-0.209784	0.0264184	0.270878	0.00386768	0.80154	2.55037e-26	-0.364747	7.688e-05	0.0900598	0.345	0.157545	0.0971209	-0.0226943	0.812261	0.134055	0.158788
18SASV_389	Thecofilosea	Rhogostoma	purple	0.127371	0.180798	0.349281	0.000160279	-0.132612	0.163363	0.02731	0.775006	0.147259	0.12128	-0.0622466	0.514402	0.110076	0.247933	0.852019	1.07184e-32	-0.254552	0.00675938	-0.0450405	0.637244	0.116022	0.223147	0.179447	0.0583343	0.194494	0.0398878
18SASV_349	Mamiellophyceae	NA	purple	0.07599	0.425839	0.350294	0.000152925	-0.0958588	0.314699	-0.014551	0.878971	0.250322	0.00776881	-0.14937	0.115978	0.298346	0.001398	0.704262	4.60322e-18	-0.269479	0.00406259	0.131501	0.16695	0.0157879	0.868771	0.223544	0.0178223	0.178755	0.0593278
18SASV_536	Syndiniales	NA	purple	-0.0429074	0.653286	-0.0776409	0.415825	0.0432163	0.650953	-0.0119173	0.900753	-0.121224	0.202939	0.0564606	0.554325	-0.0616543	0.51842	0.300231	0.00129886	0.167049	0.0783341	0.00902959	0.92472	0.119665	0.208851	-0.022994	0.809828	-0.0150017	0.875252
18SASV_359	Dinophyceae	Polarella	purple	0.0372147	0.696862	0.335543	0.000298435	0.0875529	0.358649	0.0956706	0.315655	0.148554	0.118007	0.0950265	0.318939	0.0244988	0.797641	0.637346	4.17038e-14	-0.136691	0.15068	0.0206594	0.828825	0.0338948	0.72275	-0.00325765	0.972806	0.296469	0.0015035
18SASV_526	Chrysophyceae	NA	purple	-0.024855	0.794764	0.313041	0.00077764	-0.0469141	0.62329	0.052845	0.580009	0.252402	0.00725697	-0.135607	0.153977	0.239402	0.0110141	0.750485	1.64446e-21	-0.265232	0.00470944	0.0749945	0.431943	0.0141641	0.882165	0.132616	0.16335	0.127167	0.181501
18SASV_463	Imbricatea	Pseudopirsonia	purple	0.023777	0.803481	0.315928	0.00069054	-0.0432497	0.650701	0.0477403	0.617178	0.213868	0.0235594	-0.0889493	0.351005	0.170598	0.0721153	0.779298	4.56131e-24	-0.232317	0.013707	0.0774837	0.416773	0.126443	0.184021	0.172462	0.0690117	0.188033	0.0471022
18SASV_452	Thecofilosea	Rhogostoma	purple	-0.0195809	0.837635	0.315204	0.000711504	-0.0244916	0.7977	0.0298643	0.754601	0.154719	0.103346	-0.0329265	0.730361	0.064492	0.499316	0.754987	6.91655e-22	-0.184535	0.05144	-0.00655544	0.945309	0.0405807	0.670966	0.0505	0.596955	0.161882	0.0881487
18SASV_537	Diatomea	NA	purple	-0.0124253	0.896545	0.204	0.0309701	-0.043923	0.645628	-0.0575426	0.546747	0.23705	0.0118516	-0.11122	0.243023	0.177281	0.0614893	0.485434	5.80119e-08	-0.31042	0.000865324	0.156408	0.0995889	0.085772	0.368546	0.189968	0.0448364	0.138	0.146772
18SASV_78	Diatomea	Chaetoceros	red	0.278656	0.00292898	0.659647	2.58835e-15	-0.124655	0.19035	-0.394012	1.72141e-05	0.646994	1.28888e-14	-0.559096	1.48444e-10	0.576557	2.88196e-11	0.310301	0.000869513	-0.74256	7.22643e-21	0.30085	0.00126772	0.424397	3.11031e-06	0.028437	0.765983	-0.216912	0.0216043
18SASV_111	Dinophyceae	NA	red	-0.222488	0.0183832	-0.311073	0.000842677	0.443286	9.84195e-07	0.303638	0.00113574	-0.157381	0.0974737	0.442434	1.03817e-06	-0.177717	0.0608429	-0.327168	0.000429937	0.462758	2.78933e-07	0.267768	0.00431298	0.00359449	0.969996	-0.077834	0.414663	0.10531	0.269128
18SASV_325	Prymnesiales	NA	red	-0.188731	0.0462739	-0.422507	3.47654e-06	0.360999	9.21775e-05	0.469827	1.73052e-07	-0.287445	0.00211894	0.354673	0.000124595	-0.226263	0.0164452	-0.342315	0.000220462	0.613526	6.39035e-13	0.186261	0.0492609	-0.0776273	0.415907	0.03992	0.676019	0.0524582	0.582789
18SASV_345	Syndiniales	NA	red	-0.181004	0.0561488	-0.163657	0.0846714	0.15817	0.095785	-0.126551	0.183645	0.117329	0.217939	-0.137523	0.148189	0.0749204	0.432399	0.0321296	0.736644	-0.261601	0.00533364	0.118706	0.21255	0.34641	0.000182951	-0.115901	0.223632	-0.255841	0.00647583
18SASV_204	Incertae_Sedis_cl	Telonema	red	0.163157	0.08564	-0.0689734	0.469915	0.153163	0.106903	0.174933	0.0650665	-0.154427	0.104005	0.189449	0.0454352	-0.185803	0.0498309	0.0763805	0.423458	0.398266	1.36825e-05	0.0718876	0.451314	-0.0467417	0.624568	0.0132496	0.889724	0.162594	0.0867416
18SASV_385	Diatomea	NA	red	-0.161306	0.0893	-0.0221911	0.81635	0.35881	0.000102385	0.0432034	0.65105	0.327838	0.000417718	-0.112267	0.238588	0.230836	0.0143371	-0.00496516	0.958563	-0.326213	0.000447917	0.332109	0.00034706	0.082503	0.387143	0.153782	0.105476	0.0311031	0.744764
18SASV_187	Cryptomonadales_cl	Geminigera	red	-0.151551	0.110689	-0.517704	5.0548e-09	0.164516	0.0830293	0.31375	0.000755384	-0.568355	6.29876e-11	0.542658	6.38242e-10	-0.458073	3.80502e-07	-0.374243	4.80491e-05	0.774885	1.18879e-23	-0.145142	0.126785	-0.186627	0.0488088	-0.0570595	0.550124	0.127595	0.180024
18SASV_232	Cryptomonadales_cl	Geminigera	red	-0.139986	0.14099	-0.478958	9.19096e-08	0.154591	0.103634	0.290723	0.00187304	-0.530612	1.76987e-09	0.647872	1.15585e-14	-0.518975	4.56733e-09	-0.371802	5.4295e-05	0.828707	1.71283e-29	-0.189625	0.045231	-0.273872	0.00347838	-0.0503982	0.597696	0.308234	0.000945261
18SASV_285	Syndiniales	NA	red	-0.135749	0.153541	0.0821613	0.389119	0.168985	0.0748897	-0.0952097	0.318002	0.259627	0.00570303	-0.0879462	0.356486	0.162778	0.08638	-0.0690214	0.469605	-0.272818	0.00361119	0.29108	0.00184783	0.328928	0.000398519	0.0143873	0.880322	-0.00239027	0.980045
18SASV_260	Diatomea	Chaetoceros	red	-0.130766	0.169353	0.181984	0.0548079	0.0881907	0.355145	-0.0757537	0.427283	0.381124	3.38658e-05	-0.287273	0.00213262	0.401149	1.16902e-05	0.166059	0.0801428	-0.502512	1.64556e-08	0.286911	0.00216171	0.301045	0.00125806	0.0920904	0.334187	-0.206307	0.0290809
18SASV_142	MAST-3B	NA	red	-0.12859	0.176625	-0.165088	0.0819505	0.418942	4.28155e-06	0.315291	0.000708976	-0.117555	0.217049	0.258269	0.00597022	-0.108015	0.256954	-0.0619202	0.516614	0.387504	2.43117e-05	0.249261	0.00804189	0.142287	0.134509	0.0327263	0.731938	0.101428	0.287277
18SASV_44	Diatomea	NA	red	0.117243	0.21828	0.534911	1.23545e-09	0.0383997	0.687703	-0.334727	0.000309382	0.673012	4.35869e-16	-0.540207	7.88008e-10	0.554572	2.23516e-10	0.321208	0.000553992	-0.708788	2.26641e-18	0.360384	9.49476e-05	0.491192	3.82267e-08	-0.031279	0.743372	-0.288307	0.0020516
18SASV_351	Syndiniales	NA	red	-0.115183	0.226532	0.118979	0.211493	0.15596	0.100575	-0.0167142	0.861147	0.322492	0.000524771	-0.304513	0.00109696	0.273126	0.00357199	0.135494	0.154323	-0.462549	2.82856e-07	0.302907	0.00116908	0.284733	0.0023441	0.0356482	0.709036	-0.0797059	0.403495
18SASV_213	Cryptomonadales_cl	Geminigera	red	-0.0899058	0.345829	-0.486026	5.55964e-08	0.221964	0.0186673	0.333044	0.000333145	-0.514351	6.592e-09	0.539591	8.30609e-10	-0.395576	1.58264e-05	-0.372392	5.27194e-05	0.870754	1.06652e-35	-0.079427	0.405148	-0.140761	0.138782	-0.02235	0.815058	0.171327	0.0708884
18SASV_183	Cryptomonadales_cl	Geminigera	red	-0.0896621	0.347143	-0.493575	3.20939e-08	0.129014	0.17519	0.348405	0.000166903	-0.566148	7.74567e-11	0.61605	4.83764e-13	-0.482847	6.97988e-08	-0.396294	1.52253e-05	0.847094	5.63793e-32	-0.166294	0.0797106	-0.184865	0.0510169	0.033926	0.722505	0.227188	0.0159987
18SASV_182	Syndiniales	NA	red	-0.0880834	0.355733	-0.290729	0.00187256	0.224827	0.0171605	-0.0698283	0.464415	-0.240031	0.0107991	0.166043	0.0801718	-0.131456	0.167095	-0.210617	0.0258125	0.463363	2.67888e-07	0.114511	0.229271	0.148411	0.118364	-0.316591	0.000671847	-0.192684	0.041809
18SASV_432	Cryptomonadales_cl	Geminigera	red	-0.0842427	0.377176	-0.43976	1.22651e-06	0.277405	0.00306457	0.260519	0.00553336	-0.408723	7.67664e-06	0.441865	1.07577e-06	-0.353065	0.000134374	-0.269278	0.00409142	0.760886	2.16117e-22	0.0519219	0.586653	-0.100825	0.290164	0.00185087	0.984548	0.117729	0.216365
18SASV_428	Prymnesiales	NA	red	-0.049118	0.607046	-0.153425	0.106299	0.250322	0.00776882	0.216861	0.0216361	-0.0246329	0.796558	0.175148	0.0647318	-0.0273266	0.774873	-0.108484	0.254882	0.323459	0.000503718	0.156207	0.100029	-0.0304545	0.74991	0.150765	0.112574	0.0319104	0.738376
18SASV_189	Cryptomonadales_cl	Geminigera	red	-0.0339787	0.722091	-0.42933	2.31834e-06	0.187486	0.0477607	0.306049	0.00103182	-0.496571	2.57091e-08	0.500641	1.89554e-08	-0.402306	1.097e-05	-0.356679	0.000113318	0.831394	7.75869e-30	-0.139942	0.141118	-0.187227	0.0480745	-0.0291317	0.760437	0.200588	0.0339545
18SASV_215	Prymnesiales	NA	red	0.0239679	0.801935	0.27317	0.00356637	0.106038	0.265813	-0.0116902	0.902635	0.468771	1.85968e-07	-0.366868	6.9305e-05	0.59296	5.64461e-12	0.241383	0.0103494	-0.530981	1.71632e-09	0.415898	5.1049e-06	0.196101	0.0382448	0.405745	9.06803e-06	-0.0820663	0.389669
18SASV_156	Cryptomonadales_cl	Geminigera	red	-0.0231978	0.808175	-0.438369	1.33681e-06	0.157543	0.0971257	0.315493	0.000703082	-0.491812	3.65319e-08	0.577025	2.75451e-11	-0.443364	9.79369e-07	-0.279214	0.00287027	0.882457	8.01861e-38	-0.113411	0.233807	-0.224256	0.0174525	-0.0291023	0.760672	0.248899	0.00813696
18SASV_277	Cryptomonadales_cl	Geminigera	red	-0.0189928	0.842447	-0.472755	1.41548e-07	0.00301425	0.974837	0.315161	0.000712768	-0.569478	5.66646e-11	0.61091	8.50475e-13	-0.512751	7.47478e-09	-0.413087	5.99657e-06	0.855498	3.19862e-33	-0.266542	0.0045008	-0.29199	0.00178512	0.0744388	0.435372	0.279869	0.00280263
18SASV_95	Intramacronucleata	Strombidium	red	-0.0106154	0.911548	0.124827	0.189735	-0.0683178	0.474156	-0.156702	0.0989454	0.249757	0.00791301	0.0256565	0.788298	0.0746883	0.433831	0.134502	0.15739	-0.380597	3.47951e-05	0.0258951	0.786376	-0.167676	0.0772037	0.0718374	0.451631	0.252205	0.00730402
18SASV_186	Cryptomonadales_cl	Geminigera	red	0.00615834	0.948617	-0.479565	8.80647e-08	0.0920199	0.334559	0.219889	0.0198292	-0.557715	1.68302e-10	0.639254	3.31709e-14	-0.484308	6.28895e-08	-0.382068	3.22581e-05	0.862942	2.15607e-34	-0.207499	0.0281434	-0.206265	0.0291147	-0.0365397	0.702098	0.264148	0.0048885
18SASV_68	Intramacronucleata	NA	red	-0.0047132	0.960664	0.221806	0.0187534	-0.0560339	0.557328	-0.110662	0.24541	0.345863	0.00018759	-0.00733636	0.938806	0.0439451	0.645462	0.244655	0.00932848	-0.501383	1.79235e-08	0.0499124	0.601236	-0.0403044	0.673077	0.0658822	0.490094	0.248562	0.00822636
18SASV_519	Cryptomonadales_cl	Geminigera	red	0.00166947	0.986062	-0.400605	1.2044e-05	0.0831	0.383705	0.294369	0.00163005	-0.517994	4.93933e-09	0.498055	2.30169e-08	-0.425474	2.91807e-06	-0.289663	0.00194959	0.831936	6.60141e-30	-0.177568	0.0610635	-0.228829	0.0152317	-0.00849783	0.929141	0.20473	0.0303612
18SASV_69	NA	NA	tan	-0.347633	0.000172954	-0.211469	0.0252052	0.164655	0.0827661	0.203379	0.0314966	-0.0576676	0.545875	0.428595	2.42291e-06	-0.13209	0.165041	0.13194	0.165526	-0.018029	0.850347	0.0371629	0.697263	-0.273285	0.00355183	0.303436	0.00114487	0.705307	3.91324e-18
18SASV_64	NA	NA	tan	-0.296299	0.00151341	-0.104112	0.274642	0.242549	0.00997489	0.233776	0.0131096	0.0232668	0.807616	0.307055	0.000991118	0.0234142	0.80642	0.167011	0.0784023	-0.0291812	0.760042	0.197574	0.0367884	-0.20762	0.02805	0.351301	0.000145922	0.674462	3.57292e-16
18SASV_26	Acanthoecida	Marine_Choanoflagellates_1	tan	0.249969	0.00785855	0.123724	0.193708	0.0329588	0.730107	0.208681	0.0272398	-0.0681807	0.475046	0.327941	0.00041587	-0.190632	0.04408	-0.0063872	0.946711	0.298811	0.00137291	-0.074041	0.437837	-0.107262	0.260306	0.0911698	0.339063	0.444345	9.20791e-07
18SASV_12	Picomonadida	Picomonas	tan	0.22888	0.0152085	0.1929	0.0415755	-0.208403	0.0274499	-0.00165145	0.986212	0.0273188	0.774936	0.3346	0.000311115	-0.173406	0.0674821	0.114479	0.229402	-0.0396118	0.678382	-0.131035	0.16847	-0.101651	0.286213	0.384886	2.78772e-05	0.679817	1.69726e-16
18SASV_58	NA	NA	tan	0.22264	0.0183017	0.0344203	0.71863	0.140666	0.13905	0.0909442	0.340264	-0.0670632	0.48233	0.518302	4.81939e-09	-0.259116	0.00580235	-0.0345156	0.717884	0.330534	0.000371722	-0.0435257	0.648619	-0.27641	0.00317634	-0.118676	0.212664	0.583547	1.45479e-11
18SASV_22	Incertae_Sedis_cl	Telonema	tan	-0.133737	0.159788	-0.25609	0.00642237	0.103657	0.276757	0.218889	0.0204107	-0.163231	0.0854966	0.561006	1.24646e-10	-0.243289	0.00974343	0.103035	0.279669	0.196552	0.037794	-0.0127655	0.893729	-0.158882	0.0942819	0.37104	5.63965e-05	0.793784	1.67275e-25
18SASV_152	NA	NA	tan	0.108253	0.2559	-0.0763426	0.423688	-0.0086722	0.927691	0.212711	0.024341	-0.138766	0.144523	0.572871	4.10623e-11	-0.216447	0.0218937	0.049667	0.603028	0.1903	0.0444566	-0.110094	0.247857	-0.301588	0.00123148	0.224473	0.017341	0.739341	1.2985e-20
18SASV_49	Picomonadida	Picomonas	tan	0.10226	0.283318	-0.0217746	0.819738	-0.248034	0.00836838	0.179316	0.0585206	-0.236312	0.0121255	0.429755	2.25995e-06	-0.337682	0.000271417	0.110876	0.244493	0.111784	0.240628	-0.284498	0.00236458	-0.206714	0.028758	0.402638	1.07708e-05	0.768785	4.31352e-23
18SASV_240	NA	NA	tan	0.0927847	0.33054	0.101725	0.285859	0.196922	0.0374274	0.0825012	0.387154	0.146193	0.124028	0.399888	1.25255e-05	-0.0840498	0.378274	0.0466106	0.625542	0.167012	0.0784003	0.142221	0.134691	-0.112917	0.235863	-0.0576933	0.545695	0.550513	3.2106e-10
18SASV_55	NA	NA	tan	0.060823	0.524086	-0.0530602	0.578465	-0.227032	0.0160732	0.33456	0.000311671	-0.323701	0.000498565	0.247044	0.00864014	-0.195351	0.0390048	0.290196	0.00191074	0.138038	0.146662	-0.332867	0.000335732	-0.309001	0.000916466	0.471971	1.49401e-07	0.568099	6.45235e-11
18SASV_114	NA	NA	tan	-0.0527564	0.580645	-0.250123	0.00781935	0.0573169	0.548324	0.353949	0.000128911	-0.245722	0.00901527	0.542855	6.27433e-10	-0.310899	0.000848668	0.11199	0.239757	0.275562	0.00327453	-0.109831	0.248995	-0.172646	0.068712	0.413704	5.78896e-06	0.719382	4.08874e-19
18SASV_19	NA	NA	tan	0.0216352	0.820872	-0.114957	0.22745	0.0116893	0.902642	0.229662	0.0148549	-0.220423	0.0195242	0.4724	1.45053e-07	-0.283336	0.00246831	0.253	0.00711527	0.243259	0.00975287	-0.100154	0.293402	-0.209744	0.0264482	0.447324	7.62625e-07	0.802005	2.2726e-26
18SASV_5	Dinophyceae	Gyrodinium	tan	-0.000863236	0.992793	-0.0306649	0.748239	-0.0920001	0.334664	-0.087001	0.361698	-0.116483	0.221302	0.468428	1.90353e-07	-0.312125	0.000807319	0.10962	0.249911	0.103956	0.275369	-0.171575	0.0704752	-0.285034	0.00231806	0.112273	0.238564	0.640108	2.99237e-14
18SASV_337	Thecofilosea	Rhogostoma	turquoise	0.663253	1.61502e-15	0.634228	6.04234e-14	-0.295625	0.00155326	-0.271039	0.00384586	0.378158	3.94156e-05	-0.287979	0.00207697	0.3823	3.18741e-05	0.350633	0.000150538	-0.277436	0.00306109	0.100253	0.292926	0.218512	0.0206342	0.138026	0.146697	0.0493656	0.605232
18SASV_162	NA	NA	turquoise	0.624511	1.86826e-13	0.623615	2.06903e-13	-0.158419	0.0952567	-0.239157	0.0110987	0.369425	6.11003e-05	-0.27809	0.0029896	0.215796	0.0223045	0.3303	0.000375515	-0.194078	0.0403231	0.040483	0.671712	0.26805	0.00427077	-0.166633	0.0790891	-0.136927	0.149972
18SASV_96	Diatomea	Chaetoceros	turquoise	0.592233	6.07984e-12	0.733902	3.42749e-20	-0.345668	0.00018927	-0.364987	7.59829e-05	0.421412	3.70717e-06	-0.484674	6.12609e-08	0.449518	6.62991e-07	0.323502	0.0005028	-0.350823	0.000149209	0.0347904	0.715734	0.297532	0.00144285	-0.0761224	0.425031	-0.242418	0.0100163
18SASV_234	NA	NA	turquoise	0.565738	8.04704e-11	0.753595	9.05796e-22	-0.222786	0.0182235	-0.164422	0.0832074	0.442909	1.00779e-06	-0.357745	0.000107718	0.427139	2.64305e-06	0.497842	2.33854e-08	-0.347784	0.000171758	0.0648221	0.497118	0.12803	0.178534	0.0646296	0.498399	0.061039	0.522611
18SASV_109	Diatomea	Eucampia	turquoise	0.534727	1.25479e-09	0.766214	7.33828e-23	-0.334851	0.000307698	-0.267577	0.00434176	0.4317	2.00976e-06	-0.484527	6.19117e-08	0.426763	2.70298e-06	0.482742	7.03207e-08	-0.39473	1.65633e-05	0.100711	0.290714	0.298182	0.00140692	0.0846194	0.375039	-0.0828433	0.385181
18SASV_66	Diatomea	Porosira	turquoise	0.528951	2.03078e-09	0.869915	1.48704e-35	-0.247913	0.00840118	-0.13642	0.1515	0.489675	4.27e-08	-0.420126	3.99631e-06	0.405507	9.18893e-06	0.469636	1.75322e-07	-0.324866	0.00047446	0.0571832	0.549259	0.133279	0.161237	-0.156437	0.0995244	-0.122685	0.197508
18SASV_39	Diatomea	NA	turquoise	0.527205	2.34476e-09	0.812258	1.64661e-27	-0.305235	0.00106592	-0.164684	0.0827116	0.439334	1.2593e-06	-0.362607	8.52972e-05	0.299554	0.0013337	0.547604	4.14925e-10	-0.468436	1.90258e-07	-0.0360216	0.706128	0.168937	0.0749733	-0.0420222	0.659991	0.00598824	0.950035
18SASV_178	Dinophyceae	Scrippsiella	turquoise	0.515617	5.96504e-09	0.754261	7.96358e-22	-0.157713	0.0967612	-0.246231	0.00886914	0.609724	9.67296e-13	-0.37331	5.0353e-05	0.590951	6.92652e-12	0.584833	1.28059e-11	-0.444743	8.97981e-07	0.282452	0.00254994	0.219884	0.0198316	0.166946	0.0785208	0.0617318	0.517894
18SASV_169	Diatomea	Actinocyclus	turquoise	0.512665	7.52539e-09	0.857384	1.63907e-33	-0.165982	0.0802843	-0.209849	0.0263706	0.589926	7.68453e-12	-0.519394	4.4167e-09	0.551177	3.02675e-10	0.379498	3.68094e-05	-0.423242	3.32959e-06	0.232834	0.0134926	0.239304	0.011048	0.00499016	0.958354	-0.12836	0.177407
18SASV_101	Diatomea	Thalassiosira	turquoise	0.508347	1.05295e-08	0.879382	3.04357e-37	-0.230303	0.0145703	-0.119486	0.209537	0.486575	5.34419e-08	-0.432373	1.92953e-06	0.421555	3.67631e-06	0.508972	1.00324e-08	-0.329949	0.000381293	0.0697785	0.464734	0.147972	0.119469	-0.115325	0.225959	-0.105572	0.267932
18SASV_35	Dinophyceae	Gyrodinium	turquoise	0.508224	1.06297e-08	0.85784	1.39221e-33	-0.149634	0.115329	-0.215725	0.0223494	0.55142	2.96225e-10	-0.416978	4.7969e-06	0.450705	6.14384e-07	0.468053	1.9527e-07	-0.332791	0.000336851	0.176014	0.0633987	0.123552	0.194333	-0.0744614	0.435232	-0.0733106	0.442382
18SASV_50	Diatomea	Pseudo-nitzschia	turquoise	0.507425	1.1305e-08	0.706908	3.0471e-18	-0.297005	0.00147265	-0.183588	0.0526694	0.543217	6.08137e-10	-0.419043	4.25633e-06	0.520881	3.92003e-09	0.31701	0.000660272	-0.468348	1.91398e-07	0.164287	0.0834652	0.184608	0.0513461	0.22289	0.018168	-0.0768961	0.420325
18SASV_9	Diatomea	Odontella	turquoise	0.506988	1.16923e-08	0.88298	6.369e-38	-0.149334	0.116067	-0.198619	0.035784	0.594482	4.82957e-12	-0.478732	9.33813e-08	0.415311	5.28012e-06	0.517041	5.32819e-09	-0.449812	6.50645e-07	0.174186	0.0662401	0.213813	0.0235959	-0.0916532	0.336497	-0.076136	0.424948
18SASV_258	Intramacronucleata	Strombidium	turquoise	0.485727	5.68075e-08	0.683765	9.70608e-17	-0.158098	0.0959385	-0.191251	0.0433842	0.562381	1.09842e-10	-0.508776	1.01856e-08	0.710186	1.81581e-18	0.241981	0.0101559	-0.384404	2.8585e-05	0.335416	0.000300119	0.379727	3.6382e-05	0.0193558	0.839476	-0.236005	0.0122413
18SASV_3	Diatomea	Chaetoceros	turquoise	0.480843	8.04645e-08	0.842739	2.33201e-31	-0.237177	0.0118049	-0.283891	0.00241831	0.553431	2.476e-10	-0.367357	6.76595e-05	0.334797	0.000308433	0.446705	7.93171e-07	-0.510808	8.6995e-09	0.0400447	0.675064	0.326091	0.00045026	-0.134094	0.158667	-0.0246397	0.796503
18SASV_30	Diatomea	Thalassiosira	turquoise	0.475477	1.17236e-07	0.887189	9.55725e-39	-0.246657	0.00874844	-0.20559	0.029657	0.583404	1.47557e-11	-0.451943	5.67327e-07	0.440987	1.13642e-06	0.581487	1.78257e-11	-0.503627	1.51198e-08	0.126539	0.183685	0.153608	0.105876	-0.0272065	0.775837	-0.0424809	0.656513
18SASV_251	Intramacronucleata	Pithites	turquoise	0.471895	1.50184e-07	0.679185	1.85471e-16	-0.270792	0.00387939	-0.128361	0.177404	0.440861	1.14532e-06	-0.540714	7.54463e-10	0.620376	2.98496e-13	0.40692	8.49261e-06	-0.365239	7.5056e-05	0.229819	0.0147845	0.262683	0.00514038	0.222922	0.0181505	-0.146565	0.123064
18SASV_52	Diatomea	Thalassiosira	turquoise	0.471832	1.50832e-07	0.801321	2.69249e-26	-0.220321	0.0195818	-0.192669	0.041825	0.494438	3.01124e-08	-0.43792	1.3744e-06	0.376725	4.23916e-05	0.440276	1.18781e-06	-0.35488	0.00012338	0.0591747	0.535413	0.101021	0.289223	-0.291578	0.00181328	-0.182974	0.0534791
18SASV_500	NA	NA	turquoise	0.469303	1.79342e-07	0.680415	1.56058e-16	-0.107384	0.259762	-0.0867754	0.362949	0.406902	8.50148e-06	-0.338172	0.000265552	0.387587	2.42057e-05	0.564206	9.27873e-11	-0.261407	0.00536904	0.157533	0.0971463	0.233588	0.0131853	0.0375434	0.694317	0.0061811	0.948428
18SASV_373	Dinophyceae	Karlodinium	turquoise	0.467165	2.07395e-07	0.71436	9.29667e-19	-0.147554	0.120528	-0.130765	0.169357	0.510113	9.18284e-09	-0.326641	0.000439773	0.571908	4.50109e-11	0.649622	9.29142e-15	-0.353571	0.000131223	0.246541	0.00878128	0.216468	0.0218807	0.127802	0.179314	0.0811779	0.394839
18SASV_144	Diatomea	NA	turquoise	0.465305	2.35147e-07	0.817895	3.62741e-28	-0.224667	0.017242	-0.165485	0.0812066	0.436434	1.50604e-06	-0.439583	1.24001e-06	0.354299	0.000126806	0.53154	1.63844e-09	-0.403243	1.04176e-05	0.0266137	0.780596	0.0769824	0.419802	-0.0935937	0.326323	-0.0908523	0.340754
18SASV_81	Intramacronucleata	NA	turquoise	0.462565	2.82557e-07	0.786461	9.18509e-25	-0.076306	0.423911	-0.231885	0.0138884	0.626553	1.47863e-13	-0.29618	0.00152034	0.368843	6.28848e-05	0.328672	0.000402951	-0.306522	0.00101248	0.188514	0.0465304	0.149079	0.116698	-0.303118	0.00115934	-0.0902875	0.343777
18SASV_488	Intramacronucleata	Didinium	turquoise	0.45587	4.39623e-07	0.617113	4.29931e-13	-0.15212	0.109342	-0.267239	0.00439305	0.459226	3.52659e-07	-0.337399	0.000274854	0.502909	1.59677e-08	0.310492	0.000862789	-0.320343	0.000574524	0.240239	0.0107288	0.281273	0.00266266	0.0376641	0.693383	-0.0613482	0.520503
18SASV_184	Diatomea	Thalassiosira	turquoise	0.454265	4.88122e-07	0.756429	5.22047e-22	-0.132263	0.164482	-0.0110082	0.90829	0.344489	0.000199744	-0.306767	0.0010026	0.283183	0.00248225	0.352208	0.000139877	-0.188204	0.0468982	0.0303831	0.750477	0.107747	0.258142	-0.139444	0.142551	-0.0986015	0.300988
18SASV_145	Prasinophytae	NA	turquoise	0.453739	5.05069e-07	0.722411	2.46977e-19	0.0389337	0.683591	-0.14773	0.120082	0.515761	5.89724e-09	-0.185243	0.0505361	0.343443	0.000209475	0.260633	0.00551205	-0.210631	0.0258021	0.21201	0.0248254	0.127298	0.18105	-0.200639	0.0339082	0.0716179	0.453018
18SASV_140	Diatomea	Chaetoceros	turquoise	0.452301	5.54366e-07	0.817895	3.62767e-28	-0.257945	0.00603563	-0.305194	0.00106766	0.495721	2.73856e-08	-0.545981	4.78292e-10	0.464168	2.53816e-07	0.320772	0.000564248	-0.438222	1.34905e-06	0.0620445	0.515771	0.31262	0.000791158	-0.193426	0.0410121	-0.257497	0.00612712
18SASV_83	Prasinophytae	NA	turquoise	0.450313	6.30058e-07	0.482433	7.18858e-08	0.0353526	0.711342	-0.161895	0.0881233	0.33158	0.000355163	-0.0555255	0.560915	0.052898	0.579628	0.125981	0.185643	-0.135985	0.15282	0.0167673	0.86071	0.0800061	0.401721	-0.294241	0.00163809	-0.0438597	0.646104
18SASV_446	Intramacronucleata	Rimostrombidium	turquoise	0.449223	6.75617e-07	0.575273	3.26187e-11	-0.258204	0.00598335	-0.169113	0.0746663	0.349369	0.000159628	-0.508191	1.06569e-08	0.599358	2.91413e-12	0.264269	0.00486832	-0.231086	0.0142292	0.220157	0.0196755	0.131124	0.168181	0.00590213	0.950752	-0.162681	0.0865697
18SASV_336	NA	NA	turquoise	-0.433453	1.80709e-06	-0.398191	1.37384e-05	0.428315	2.4638e-06	0.172033	0.0697164	0.050998	0.593338	0.0633462	0.506985	0.0547858	0.566154	-0.0847695	0.37419	-0.0688332	0.47082	0.323292	0.000507293	0.163543	0.0848916	0.0643449	0.500297	-0.114842	0.227919
18SASV_2	Prymnesiophyceae_cl	Phaeocystis	turquoise	0.4318	1.99767e-06	0.36742	6.74495e-05	-0.389089	2.23665e-05	-0.167621	0.0773028	0.137116	0.149405	-0.183516	0.0527643	0.162005	0.0879048	0.283349	0.00246712	-0.303537	0.00114029	-0.152921	0.107465	0.00175498	0.985348	0.33554	0.00029848	0.252612	0.00720679
18SASV_77	Diatomea	Actinocyclus	turquoise	0.429948	2.23379e-06	0.816098	5.9082e-28	-0.218194	0.020824	-0.237019	0.011863	0.553629	2.43237e-10	-0.342237	0.000221236	0.30007	0.00130707	0.539556	8.33098e-10	-0.513947	6.80491e-09	0.0791108	0.407027	0.136849	0.150205	-0.0911311	0.339269	0.0871037	0.36113
18SASV_161	Diatomea	NA	turquoise	0.429149	2.3437e-06	0.695335	1.79193e-17	-0.144368	0.128844	-0.177683	0.0608942	0.552329	2.73191e-10	-0.385534	2.69519e-05	0.529674	1.91295e-09	0.523056	3.28882e-09	-0.445551	8.53346e-07	0.275126	0.00332614	0.266972	0.00443413	0.141506	0.136683	-0.0185571	0.846017
18SASV_7	Dinophyceae	Gyrodinium	turquoise	0.41094	6.774e-06	0.788088	6.32791e-25	-0.19702	0.0373309	-0.192192	0.0423441	0.606862	1.31683e-12	-0.498353	2.25088e-08	0.509329	9.7589e-09	0.39143	1.97581e-05	-0.488212	4.74823e-08	0.222043	0.0186238	0.170744	0.0718678	0.164958	0.0821945	-0.0297176	0.755769
18SASV_233	Thecofilosea	Rhogostoma	turquoise	0.409429	7.37759e-06	0.699956	8.92201e-18	-0.127738	0.179533	-0.0224203	0.814486	0.388389	2.32073e-05	-0.241552	0.0102945	0.392894	1.82753e-05	0.772087	2.15755e-23	-0.352019	0.000141119	0.133874	0.159356	0.216649	0.0217679	0.148895	0.117156	0.138425	0.145522
18SASV_80	Prymnesiophyceae_cl	Phaeocystis	turquoise	0.405838	9.02131e-06	0.618526	3.6728e-13	-0.159027	0.0939785	-0.11379	0.232239	0.474531	1.25194e-07	-0.416213	5.01323e-06	0.484735	6.0995e-08	0.368531	6.38609e-05	-0.377326	4.11176e-05	0.223397	0.0178992	0.173922	0.0666576	0.379479	3.68449e-05	0.0206431	0.828958
18SASV_290	NA	NA	turquoise	-0.398375	1.36016e-05	-0.417633	4.61902e-06	0.456059	4.34225e-07	0.319605	0.000592576	-0.158798	0.0944576	0.346488	0.000182296	-0.173051	0.0680539	-0.0892459	0.349395	0.336784	0.000282464	0.282771	0.00252022	-0.0284948	0.765522	0.111184	0.243176	0.152551	0.108328
18SASV_36	Diatomea	Thalassiosira	turquoise	0.398355	1.36165e-05	0.682075	1.23424e-16	0.220351	0.0195649	-0.212749	0.0243152	0.707977	2.57578e-18	-0.263073	0.00507227	0.373291	5.04014e-05	0.197431	0.0369277	-0.358468	0.000104071	0.364628	7.73264e-05	0.243787	0.0095902	-0.295359	0.00156922	-0.165402	0.0813613
18SASV_113	Diatomea	Navicula	turquoise	0.398323	1.36404e-05	0.728824	8.30648e-20	-0.048611	0.610766	-0.0571467	0.549514	0.415318	5.27813e-06	-0.25034	0.00776417	0.311492	0.000828437	0.483737	6.55066e-08	-0.23999	0.0108129	0.0713795	0.454527	0.0382503	0.688856	-0.142643	0.133525	0.0180673	0.850033
18SASV_335	Intramacronucleata	Pelagostrobilidium	turquoise	0.397578	1.42032e-05	0.678427	2.06217e-16	-0.264876	0.00476753	-0.173731	0.0669627	0.431018	2.09442e-06	-0.445424	8.60223e-07	0.547617	4.14453e-10	0.231468	0.0140654	-0.317167	0.000655994	0.156614	0.0991379	0.162917	0.0861081	0.0356585	0.708956	-0.14591	0.124767
18SASV_175	Intramacronucleata	Amphorellopsis	turquoise	0.395873	1.55756e-05	0.721268	2.98965e-19	0.0986084	0.300954	-0.191027	0.0436349	0.734839	2.90491e-20	-0.436519	1.49823e-06	0.595916	4.16659e-12	0.189444	0.0454407	-0.401087	1.17299e-05	0.373142	5.07777e-05	0.237951	0.0115245	-0.306287	0.00102208	-0.309193	0.000909379
18SASV_38	Diatomea	Navicula	turquoise	0.394742	1.65535e-05	0.748282	2.49546e-21	-0.276868	0.00312444	-0.240455	0.0106564	0.539545	8.33918e-10	-0.442256	1.04985e-06	0.468416	1.90516e-07	0.644969	1.65482e-14	-0.594751	4.69802e-12	0.145945	0.124675	0.137264	0.148963	0.0999127	0.294574	0.0287447	0.763526
18SASV_320	Thecofilosea	Rhogostoma	turquoise	0.389643	2.17217e-05	0.425613	2.8941e-06	-0.254965	0.00666731	-0.190914	0.0437617	0.262142	0.00523614	-0.359402	9.95246e-05	0.351957	0.000141529	0.442608	1.02692e-06	-0.329608	0.000386965	0.0634599	0.506221	0.167034	0.0783606	0.412454	6.21661e-06	0.0806717	0.397804
18SASV_279	Diatomea	Chaetoceros	turquoise	0.388552	2.30086e-05	0.618596	3.64438e-13	-0.110264	0.247121	-0.283172	0.00248328	0.49691	2.50686e-08	-0.398102	1.38053e-05	0.472839	1.4073e-07	0.278279	0.00296922	-0.416169	5.02614e-06	0.126497	0.183835	0.265408	0.00468096	-0.125745	0.186476	-0.258014	0.00602175
18SASV_51	Dinophyceae	NA	turquoise	0.387095	2.48391e-05	0.77553	1.03475e-23	-0.139861	0.141349	-0.272946	0.00359493	0.67309	4.31273e-16	-0.64834	1.09037e-14	0.648059	1.12925e-14	0.282431	0.00255197	-0.53926	8.54495e-10	0.30753	0.000972393	0.301298	0.0012456	-0.161243	0.0894272	-0.35949	9.91038e-05
18SASV_57	Diatomea	Chaetoceros	turquoise	0.379812	3.62229e-05	0.786196	9.75663e-25	-0.326994	0.000433157	-0.365366	7.45934e-05	0.537607	9.83619e-10	-0.507252	1.14567e-08	0.415034	5.36476e-06	0.531802	1.60308e-09	-0.673786	3.92061e-16	0.0746434	0.434108	0.384751	2.8074e-05	-0.0612859	0.520927	-0.0808861	0.396546
18SASV_237	Diatomea	Thalassionema	turquoise	0.374565	4.72765e-05	0.677982	2.19426e-16	-0.175355	0.0644109	-0.201058	0.0335299	0.564718	8.84848e-11	-0.321992	0.000535995	0.559353	1.45001e-10	0.350243	0.000153287	-0.383382	3.01412e-05	0.250743	0.00766252	0.205978	0.0293445	-0.0884288	0.353843	-0.0678864	0.476958
18SASV_190	Diatomea	Thalassiosira	turquoise	0.373418	5.00804e-05	0.704112	4.71116e-18	-0.223292	0.0179549	-0.188587	0.0464438	0.540504	7.68154e-10	-0.526476	2.48908e-09	0.636832	4.43447e-14	0.505039	1.35765e-08	-0.463467	2.66019e-07	0.245101	0.00919636	0.120684	0.204972	0.191175	0.0434694	-0.0055268	0.953881
18SASV_76	Prasinophytae	NA	turquoise	0.368006	6.55339e-05	0.486414	5.40668e-08	0.0706835	0.458949	-0.136464	0.151367	0.364788	7.67237e-05	-0.0214076	0.822725	0.0396253	0.678278	0.140429	0.139725	-0.141191	0.137568	0.0530249	0.578718	0.0386725	0.685602	-0.252975	0.0071212	0.0233661	0.806811
18SASV_17	Diatomea	Proboscia	turquoise	0.364484	7.78683e-05	0.830928	8.90889e-30	-0.0280147	0.769361	-0.278778	0.00291605	0.76989	3.42556e-23	-0.464042	2.55974e-07	0.507228	1.14784e-08	0.449539	6.62117e-07	-0.651057	7.76146e-15	0.300243	0.0012982	0.261307	0.00538739	-0.207422	0.0282033	-0.130914	0.168869
18SASV_185	Intramacronucleata	NA	turquoise	0.358805	0.000102405	0.74833	2.47294e-21	-0.216944	0.0215848	-0.113776	0.232295	0.473439	1.35022e-07	-0.559951	1.37289e-10	0.553099	2.5506e-10	0.307811	0.000961485	-0.415888	5.10779e-06	0.158391	0.0953167	0.125626	0.186896	0.154533	0.103766	-0.115976	0.223331
18SASV_194	Intramacronucleata	Pelagostrobilidium	turquoise	0.34994	0.000155458	0.741641	8.54941e-21	-0.142449	0.134062	-0.203905	0.03105	0.588729	8.67141e-12	-0.537671	9.78311e-10	0.597962	3.37076e-12	0.241288	0.0103804	-0.432794	1.88092e-06	0.252795	0.0071635	0.182972	0.053482	-0.134683	0.156829	-0.265016	0.00474456
18SASV_202	Thecofilosea	Rhogostoma	turquoise	0.346406	0.000182981	0.499124	2.12464e-08	0.121221	0.202951	-0.124316	0.191569	0.381047	3.40003e-05	-0.0521057	0.585328	0.12353	0.194414	0.159365	0.0932712	-0.113046	0.235327	0.107571	0.258927	0.0826413	0.386345	-0.275597	0.00327049	0.0226264	0.812812
18SASV_166	Dinophyceae	Azadinium	turquoise	0.345848	0.000187724	0.723747	1.97323e-19	-0.145295	0.12638	-0.156492	0.0994053	0.480859	8.03755e-08	-0.342636	0.000217278	0.447895	7.35397e-07	0.671136	5.62812e-16	-0.467214	2.06702e-07	0.201269	0.0333398	0.148584	0.117932	0.0835965	0.38086	0.0760608	0.425406
18SASV_163	Dinophyceae	NA	turquoise	0.345498	0.000190755	0.714738	8.74451e-19	-0.145281	0.126418	-0.123037	0.196217	0.491579	3.71584e-08	-0.48168	7.58319e-08	0.619272	3.37858e-13	0.466525	2.16575e-07	-0.418545	4.38116e-06	0.294393	0.00162855	0.251511	0.00747236	0.1917	0.0428859	-0.0593553	0.534166
18SASV_288	Diatomea	Fragilariopsis	turquoise	0.341934	0.000224284	0.638294	3.72286e-14	0.013154	0.890515	-0.211498	0.0251842	0.634418	5.90808e-14	-0.37043	5.81324e-05	0.509561	9.58491e-09	0.185291	0.0504762	-0.463718	2.61592e-07	0.292469	0.00175285	0.19626	0.0380858	-0.260824	0.00547653	-0.173887	0.0667137
18SASV_174	Diatomea	Pseudo-nitzschia	turquoise	0.339983	0.000244883	0.802026	2.26093e-26	-0.107397	0.259701	-0.143712	0.130609	0.531288	1.67307e-09	-0.493632	3.19581e-08	0.496838	2.5203e-08	0.297354	0.00145286	-0.397688	1.41191e-05	0.15921	0.0935955	0.127371	0.180798	-0.163517	0.0849428	-0.236701	0.0119806
18SASV_257	Intramacronucleata	Pithites	turquoise	0.33777	0.000270345	0.611362	8.09641e-13	0.0161399	0.865873	-0.119895	0.207972	0.55726	1.75389e-10	-0.39664	1.49436e-05	0.546485	4.57653e-10	0.207022	0.0285155	-0.347871	0.000171066	0.376258	4.34061e-05	0.282194	0.00257424	-0.0324609	0.73403	-0.240692	0.0105772
18SASV_84	Diatomea	Chaetoceros	turquoise	0.332119	0.000346904	0.780262	3.68927e-24	-0.170629	0.0720628	-0.300051	0.00130802	0.568997	5.92975e-11	-0.531787	1.60506e-09	0.549729	3.44125e-10	0.357769	0.000107597	-0.478504	9.48852e-08	0.164087	0.0838461	0.339972	0.000244998	-0.109142	0.251992	-0.285519	0.00227676
18SASV_37	Diatomea	Pseudo-nitzschia	turquoise	0.331668	0.000353812	0.752294	1.16359e-21	-0.106116	0.265461	-0.103033	0.279674	0.645765	1.50031e-14	-0.459486	3.46654e-07	0.453317	5.19079e-07	0.376543	4.27837e-05	-0.51543	6.05372e-09	0.160665	0.0905967	0.189222	0.0456987	0.000215853	0.998198	-0.097388	0.307005
18SASV_153	Diatomea	Entomoneis	turquoise	0.329734	0.000384863	0.760636	2.27176e-22	-0.149342	0.116047	-0.158795	0.094464	0.449582	6.60268e-07	-0.321286	0.000552186	0.333743	0.000323083	0.627143	1.38151e-13	-0.424863	3.02566e-06	0.0623111	0.513966	0.0555273	0.560902	-0.138493	0.145321	0.0262714	0.783348
18SASV_65	Diatomea	Chaetoceros	turquoise	0.328582	0.000404526	0.746871	3.25212e-21	-0.284452	0.00236866	-0.388689	2.28431e-05	0.548676	3.77618e-10	-0.552469	2.69802e-10	0.496803	2.52682e-08	0.523807	3.09447e-09	-0.66021	2.40577e-15	0.076404	0.423315	0.399995	1.24522e-05	-0.0688071	0.470988	-0.17995	0.0576203
18SASV_419	Dinophyceae	Pfiesteria	turquoise	0.326129	0.00044953	0.49423	3.05797e-08	-0.223066	0.0180743	-0.230754	0.0143728	0.351535	0.000144344	-0.323805	0.000496366	0.526334	2.51813e-09	0.321651	0.000543755	-0.271514	0.00378195	0.206042	0.0292926	0.120516	0.205607	0.181149	0.0559486	-0.0368545	0.699654
18SASV_274	Acanthoecida	Diaphanoeca	turquoise	0.319142	0.000604157	0.597106	3.68393e-12	-0.1929	0.0415758	-0.0804134	0.399321	0.371235	5.58511e-05	-0.484831	6.05755e-08	0.538628	9.01824e-10	0.307685	0.000966358	-0.325935	0.000453283	0.233216	0.0133363	0.0717813	0.451985	0.258685	0.00588727	-0.0789499	0.407984
18SASV_33	Diatomea	Fragilariopsis	turquoise	0.319065	0.000606116	0.797377	7.07042e-26	-0.234216	0.012934	-0.171936	0.0698759	0.55364	2.43001e-10	-0.359657	9.83141e-05	0.352648	0.000137026	0.522528	3.43223e-09	-0.5935	5.34132e-12	0.0511679	0.592106	0.107925	0.257354	-0.0598609	0.530683	0.0619794	0.516213
18SASV_94	Diatomea	Cylindrotheca	turquoise	0.314739	0.000725282	0.784023	1.59594e-24	-0.204269	0.0307449	-0.245248	0.00915338	0.514586	6.47084e-09	-0.382419	3.1679e-05	0.371621	5.47885e-05	0.661779	1.96008e-15	-0.549511	3.508e-10	0.0718312	0.45167	0.10664	0.263094	-0.11647	0.221351	0.0144833	0.87953
18SASV_100	MAST-3B	NA	turquoise	0.304916	0.00107952	0.26502	0.00474397	0.268133	0.00425841	0.0503459	0.598077	0.27728	0.00307841	0.0751007	0.431289	0.233255	0.0133205	0.224622	0.0172646	0.113034	0.235374	0.381592	3.30601e-05	0.0373525	0.695795	0.220587	0.0194313	0.308248	0.000944735
18SASV_291	Diatomea	Chaetoceros	turquoise	0.301529	0.00123434	0.539397	8.4455e-10	-0.295675	0.00155025	-0.262865	0.0051084	0.406836	8.53264e-06	-0.447903	7.35021e-07	0.51442	6.55604e-09	0.490777	3.94032e-08	-0.468269	1.92421e-07	0.138718	0.144664	0.314262	0.000739651	0.150346	0.113587	-0.0321911	0.736159
18SASV_191	Thecofilosea	Rhogostoma	turquoise	0.298839	0.0013714	0.72097	3.14188e-19	-0.0517527	0.587875	-0.087102	0.361139	0.521297	3.79084e-09	-0.394558	1.67177e-05	0.480312	8.3541e-08	0.469337	1.78931e-07	-0.43241	1.92527e-06	0.208648	0.0272642	0.188824	0.0461655	0.14904	0.116796	0.0387151	0.685274
18SASV_34	Dictyochophyceae	NA	turquoise	0.29452	0.00162063	0.435031	1.64121e-06	-0.115784	0.224103	0.183144	0.0532547	0.0791931	0.406537	0.219253	0.0201976	-0.110478	0.246202	0.322812	0.000517721	0.059986	0.529823	-0.164434	0.0831851	0.0195806	0.837637	-0.107308	0.2601	0.34149	0.000228827
18SASV_390	Syndiniales	NA	turquoise	-0.291371	0.00182757	-0.231076	0.0142333	0.325645	0.000458932	0.115196	0.226482	-0.0707143	0.458752	0.149984	0.11447	0.0234531	0.806106	-0.0593417	0.53426	0.140497	0.139531	0.2911	0.00184649	0.14909	0.116671	0.0557016	0.559671	-0.010559	0.912016
18SASV_171	Acanthoecida	Diaphanoeca	turquoise	0.288987	0.00199985	0.73637	2.21303e-20	-0.132729	0.162989	0.0277363	0.771589	0.471821	1.50954e-07	-0.399112	1.30671e-05	0.365134	7.54431e-05	0.494212	3.06198e-08	-0.346417	0.000182888	0.0813309	0.393946	0.150118	0.114144	-0.126253	0.184688	-0.116912	0.219594
18SASV_282	NA	NA	turquoise	0.275377	0.00329629	0.630335	9.54323e-14	-0.116271	0.222147	-0.0342503	0.719962	0.449031	6.83957e-07	-0.321004	0.000558777	0.515659	5.9453e-09	0.642269	2.30263e-14	-0.367385	6.75656e-05	0.299855	0.00131807	0.160775	0.0903743	0.218948	0.0203758	0.123254	0.195421
18SASV_372	NA	NA	turquoise	-0.275184	0.00331914	-0.173094	0.0679856	0.24364	0.00963517	0.307703	0.000965643	0.087406	0.359459	-0.00865807	0.927809	0.207922	0.0278175	-0.0733583	0.442084	0.00811863	0.932296	0.240506	0.0106393	0.0302866	0.751244	0.209686	0.0264904	-0.0134885	0.887748
18SASV_62	NA	NA	turquoise	0.274801	0.00336494	0.622689	2.29874e-13	-0.0979046	0.304434	-0.133049	0.161967	0.600632	2.55038e-12	-0.255559	0.00653692	0.38312	3.05515e-05	0.364456	7.79746e-05	-0.582077	1.68191e-11	0.144537	0.128392	0.0890062	0.350696	0.161866	0.0881799	0.197766	0.0366022
18SASV_227	Dinophyceae	NA	turquoise	0.272524	0.0036491	0.351563	0.000144153	-0.0164287	0.863496	-0.00827313	0.93101	0.224303	0.0174284	-0.289201	0.00198382	0.233672	0.0131514	0.344236	0.000202051	-0.212418	0.0245429	0.10166	0.286166	0.215471	0.0225119	0.0217201	0.820181	-0.0825168	0.387064
18SASV_108	Dictyochophyceae	Pseudochattonella	turquoise	0.268111	0.0042617	0.269866	0.0040078	0.431127	2.0806e-06	0.109048	0.252404	0.314983	0.000718017	0.252354	0.00726829	0.0402685	0.673352	0.0152328	0.873346	0.163603	0.0847766	0.312122	0.000807426	0.0344624	0.7183	-0.100949	0.28957	0.219759	0.0199036
18SASV_197	NA	NA	turquoise	-0.26776	0.00431415	-0.434592	1.68592e-06	0.111656	0.241171	0.412077	6.35111e-06	-0.399293	1.29392e-05	0.442694	1.02143e-06	-0.348016	0.00016993	-0.12052	0.205594	0.451991	5.65566e-07	-0.100516	0.291656	-0.170885	0.071629	0.289155	0.0019872	0.365177	7.52832e-05
18SASV_603	Dinophyceae	NA	turquoise	0.258603	0.00590366	0.140975	0.138177	-0.157763	0.096653	-0.0765144	0.422643	0.0214663	0.822248	0.213548	0.0237733	-0.118617	0.212896	0.129908	0.172193	0.051905	0.586775	-0.0705146	0.460026	-0.114418	0.229654	0.039865	0.676441	0.264274	0.00486744
18SASV_321	Diatomea	Guinardia	turquoise	0.25825	0.00597409	0.64088	2.72558e-14	-0.0336771	0.724458	-0.120138	0.207045	0.441388	1.10832e-06	-0.251809	0.00739975	0.449427	6.6687e-07	0.363534	8.15486e-05	-0.342364	0.000219967	0.277459	0.00305854	0.26874	0.00416906	-0.038324	0.688288	0.01632	0.86439
18SASV_311	Diatomea	Chaetoceros	turquoise	0.257895	0.00604585	0.252093	0.00733104	-0.122141	0.199519	0.142733	0.133279	0.00580172	0.951589	-0.104266	0.273931	-7.62741e-05	0.999363	0.216318	0.0219748	0.00446222	0.962757	-0.121285	0.202709	0.279856	0.002804	0.0526171	0.581646	-0.00586091	0.951096
18SASV_239	Dinophyceae	Gyrodinium	turquoise	0.25271	0.0071837	0.6215	2.62973e-13	-0.167879	0.0768414	-0.0951187	0.318467	0.41742	4.676e-06	-0.344908	0.000195959	0.509099	9.93436e-09	0.354914	0.000123185	-0.28306	0.00249359	0.2511	0.00757362	0.242467	0.0100008	0.193704	0.0407177	-0.0507473	0.595158
18SASV_6	Diatomea	Fragilariopsis	turquoise	0.249507	0.0079778	0.655044	4.68264e-15	-0.219459	0.0200772	-0.123281	0.195321	0.544254	5.55874e-10	-0.453177	5.23806e-07	0.492962	3.35752e-08	0.508482	1.04196e-08	-0.714349	9.31386e-19	0.140085	0.140707	0.113378	0.233945	0.216743	0.021709	0.000417374	0.996515
18SASV_480	Intramacronucleata	Spirostrombidium	turquoise	0.243963	0.00953669	0.501658	1.75555e-08	-0.246453	0.00880615	-0.105289	0.269223	0.301118	0.00125444	-0.46232	2.87208e-07	0.443314	9.82479e-07	0.318969	0.000608561	-0.374196	4.81612e-05	0.0729082	0.444897	-0.0657941	0.490675	0.0976508	0.305695	-0.126595	0.183489
18SASV_126	NA	NA	turquoise	-0.243473	0.00968676	-0.5268	2.42386e-09	0.266435	0.00451749	0.233924	0.0130506	-0.35457	0.000125202	0.625938	1.58685e-13	-0.444523	9.1055e-07	-0.21122	0.0253811	0.367867	6.59844e-05	-0.036707	0.700799	-0.103944	0.275425	0.18971	0.0451334	0.486569	5.3465e-08
18SASV_475	Syndiniales	Amoebophrya	turquoise	-0.240801	0.0105408	-0.225553	0.0167956	0.176369	0.0628595	0.0686976	0.471696	-0.0778255	0.414714	0.0156531	0.869882	-0.0509491	0.593693	0.0599195	0.53028	0.021639	0.820841	0.152966	0.107362	0.420616	3.88374e-06	0.0302883	0.75123	-0.0735547	0.44086
18SASV_425	Diatomea	NA	turquoise	0.238517	0.0113228	0.29069	0.00187534	-0.0508277	0.594574	0.171689	0.0702853	0.11628	0.22211	-0.0233898	0.806619	0.101715	0.285904	0.317866	0.000637196	-0.0929189	0.329838	-0.0448421	0.638729	-0.0262135	0.783814	0.3074	0.000977489	0.17299	0.068153
18SASV_4	Diatomea	Fragilariopsis	turquoise	0.237165	0.0118093	0.467348	2.04839e-07	-0.0509569	0.593636	0.237978	0.0115148	0.354664	0.000124646	-0.24329	0.00974322	0.27657	0.00315815	0.506322	1.23061e-08	-0.278987	0.002894	0.0537449	0.573565	0.0437556	0.646888	0.219216	0.0202187	0.169611	0.0738033
18SASV_208	Dinophyceae	Gyrodinium	turquoise	0.229506	0.0149249	0.56185	1.15346e-10	-0.224383	0.0173869	-0.103048	0.279605	0.356992	0.000111647	-0.528367	2.13098e-09	0.56955	5.62805e-11	0.22311	0.0180509	-0.337884	0.000268983	0.203345	0.0315256	0.176481	0.0626901	0.226659	0.0162528	-0.22628	0.0164373
18SASV_91	Dinophyceae	Gyrodinium	turquoise	0.197081	0.0372709	0.429777	2.25694e-06	-0.117202	0.218444	0.0568547	0.551559	0.306023	0.00103291	-0.34674	0.0001802	0.489682	4.26784e-08	0.205871	0.0294306	-0.25723	0.00618222	0.309502	0.00089809	0.192339	0.0421844	0.401929	1.11997e-05	0.0202968	0.831784
18SASV_242	Diatomea	Thalassiosira	turquoise	0.19347	0.0409657	0.152713	0.10795	0.306471	0.00101456	0.239364	0.0110272	0.0860156	0.367182	0.181027	0.0561164	0.0209934	0.826101	0.0402107	0.673794	0.313189	0.00077294	0.199685	0.0347839	0.0645086	0.499206	-0.180734	0.0565222	0.0533412	0.576452
18SASV_16	MAST-3B	NA	turquoise	0.192415	0.0421013	0.263471	0.00500359	0.238758	0.0112379	-0.0271709	0.776122	0.273682	0.00350197	0.2595	0.00572767	-0.0589215	0.537164	-0.0485394	0.611292	-0.0429094	0.65327	0.182643	0.0539205	-0.0031449	0.973747	-0.192146	0.0423946	0.238335	0.0113872
18SASV_309	Acanthoecida	NA	turquoise	0.175807	0.0637153	0.527057	2.37337e-09	0.195207	0.0391513	0.177119	0.0617318	0.553695	2.41818e-10	-0.316417	0.000676711	0.537156	1.02202e-09	0.141531	0.136612	-0.234583	0.0127891	0.413665	5.80177e-06	0.197278	0.037078	-0.0684383	0.473375	-0.179073	0.0588693
18SASV_224	Prymnesiales	Chrysochromulina	turquoise	-0.174693	0.065441	-0.300278	0.00129646	-0.0269487	0.777905	0.0513082	0.59109	-0.289116	0.00199015	0.105491	0.268302	-0.0461022	0.629321	0.00732091	0.938935	0.169587	0.0738439	-0.061108	0.522141	-0.0653617	0.493536	0.388751	2.27685e-05	0.163357	0.0852523
18SASV_14	Diatomea	Corethron	turquoise	0.169225	0.0744712	0.32086	0.000562183	-0.120345	0.206257	-0.106851	0.262148	0.178894	0.0591262	-0.00429436	0.964157	0.0978774	0.304569	-0.0931225	0.328775	-0.0552654	0.562754	-0.0125699	0.895348	-0.0131386	0.890642	-0.267096	0.00441505	0.028396	0.766311
18SASV_358	Syndiniales	NA	turquoise	0.165758	0.0806985	0.462913	2.76067e-07	-0.0547032	0.56674	-0.0776846	0.415562	0.335977	0.000292756	-0.302084	0.00120766	0.32767	0.000420752	0.27708	0.00310066	-0.279431	0.00284767	0.161324	0.0892642	0.532737	1.48262e-09	-0.114146	0.230769	-0.197117	0.0372353
18SASV_79	Diatomea	Thalassiosira	turquoise	0.162756	0.0864238	0.414215	5.62249e-06	0.13816	0.146301	0.0775182	0.416564	0.349664	0.000157464	-0.220062	0.0197297	0.299412	0.0013411	0.173746	0.066938	-0.105163	0.269804	0.196779	0.0375691	0.138831	0.144333	-0.25495	0.00667064	-0.2238	0.0176886
18SASV_262	Dinophyceae	Gyrodinium	turquoise	0.160251	0.0914428	0.538985	8.74727e-10	-0.0726994	0.446206	-0.0199747	0.834415	0.384272	2.87817e-05	-0.397343	1.43853e-05	0.575386	3.22676e-11	0.315618	0.000699463	-0.317999	0.000633693	0.32882	0.000400386	0.173777	0.0668884	0.303617	0.00113665	-0.0211439	0.824874
18SASV_532	Diatomea	Corethron	turquoise	0.155435	0.10174	0.496098	2.66289e-08	-0.0727136	0.446117	-0.177577	0.0610507	0.455877	4.39421e-07	-0.371742	5.4457e-05	0.442562	1.02989e-06	0.218662	0.0205452	-0.387908	2.38016e-05	0.183311	0.0530336	0.113233	0.234547	-0.179374	0.0584379	-0.125297	0.18806
18SASV_296	Dictyochophyceae	Pseudochattonella	turquoise	0.133135	0.161692	0.238907	0.0111859	0.391694	1.94829e-05	0.200811	0.0337526	0.250486	0.00772716	0.120693	0.204939	0.0694659	0.466742	0.0565764	0.553512	0.17329	0.0676695	0.29355	0.00168198	0.182798	0.0537134	-0.08653	0.364313	0.060938	0.5233
18SASV_286	Diatomea	Thalassiosira	turquoise	0.121827	0.200684	0.568613	6.14765e-11	-0.0368291	0.699852	-0.0348636	0.715161	0.371117	5.61805e-05	-0.478804	9.29081e-08	0.367353	6.76728e-05	0.17957	0.0581579	-0.327504	0.00042376	0.0692954	0.467839	0.0272234	0.775701	-0.140618	0.139186	-0.248116	0.00834619
18SASV_41	Diatomea	Corethron	turquoise	0.0921511	0.333867	0.329705	0.000385345	-0.0835137	0.381334	-0.163661	0.0846653	0.326244	0.000447321	-0.0697377	0.464996	0.108899	0.253057	0.0669565	0.483029	-0.300144	0.00130326	0.019147	0.841185	0.0890391	0.350517	-0.299813	0.00132027	-0.00270454	0.977422
18SASV_415	Diatomea	NA	turquoise	-0.0862809	0.365701	0.211763	0.0249984	0.177697	0.0608725	0.298421	0.0013939	0.144042	0.129719	0.0219889	0.817994	0.00213594	0.982168	0.243015	0.00982872	-0.0425631	0.65589	-0.0171385	0.857659	-0.100317	0.292613	-0.0605408	0.526017	0.154987	0.102743
18SASV_540	Mamiellophyceae	Micromonas	turquoise	-0.075642	0.427967	0.103606	0.276999	0.239308	0.0110464	0.144568	0.128309	0.105874	0.266561	0.00386585	0.967732	0.0629545	0.509621	0.0652624	0.494194	0.0458081	0.631512	0.101376	0.287525	-0.0252326	0.791716	-0.0809571	0.396131	0.0431674	0.651322
18SASV_457	MOCH-2	NA	turquoise	0.0751344	0.431082	0.17643	0.0627671	0.0510057	0.593283	0.134166	0.158442	0.157619	0.0969629	0.0461116	0.629251	0.086779	0.362929	0.214069	0.0234257	-0.043529	0.648594	0.139005	0.143825	0.0464025	0.627087	0.352082	0.000140705	0.186254	0.0492697
18SASV_155	Diatomea	Fragilariopsis	turquoise	0.0689763	0.469896	0.41786	4.55858e-06	0.0164618	0.863224	0.117266	0.21819	0.200855	0.0337129	-0.19072	0.0439804	0.0372685	0.696445	0.169829	0.0734268	-0.207513	0.0281325	-0.0728383	0.445335	-0.0312377	0.743698	-0.10821	0.25609	-0.0270416	0.77716
18SASV_8	Thecofilosea	Rhogostoma	turquoise	0.0324219	0.734338	0.297712	0.00143283	-0.173123	0.0679382	0.248203	0.0083228	0.0118451	0.901351	0.103315	0.278355	-0.0855934	0.369547	0.468643	1.87597e-07	-0.170883	0.0716339	-0.245261	0.00914938	0.0223855	0.81477	0.265734	0.00462852	0.372541	5.23286e-05
18SASV_25	Picomonadida	Picomonas	yellow	-0.428558	2.42819e-06	-0.542989	6.20246e-10	0.307922	0.0009572	0.34918	0.000161032	-0.382284	3.19004e-05	0.69521	1.82555e-17	-0.429849	2.24724e-06	-0.261479	0.00535579	0.43414	1.73302e-06	-0.0166517	0.861661	-0.138707	0.144694	0.261953	0.00527016	0.485837	5.63573e-08
18SASV_102	NA	NA	yellow	-0.325375	0.000464262	-0.529095	2.00677e-09	0.404316	9.81701e-06	0.290463	0.00189153	-0.331298	0.000359556	0.757469	4.25661e-22	-0.558298	1.59624e-10	-0.115173	0.226575	0.423137	3.35023e-06	-0.0446242	0.640362	-0.108064	0.256739	0.0655731	0.492136	0.491824	3.64994e-08
18SASV_112	Cryptomonadales_cl	Geminigera	yellow	-0.300841	0.00126815	-0.526678	2.44817e-09	0.250204	0.00779869	0.209964	0.0262867	-0.448113	7.2525e-07	0.891841	1.07397e-39	-0.624089	1.96041e-13	-0.185091	0.0507293	0.578603	2.36333e-11	-0.158564	0.0949513	-0.179913	0.0576725	-0.0320023	0.73765	0.547769	4.08953e-10
18SASV_24	Prymnesiophyceae_cl	Phaeocystis	yellow	-0.289956	0.00192814	-0.459133	3.54832e-07	0.353042	0.00013452	0.219843	0.0198555	-0.281717	0.00261972	0.712971	1.1633e-18	-0.460205	3.30556e-07	-0.280293	0.00275975	0.405238	9.32722e-06	-0.0545392	0.567906	-0.157417	0.097396	-0.167498	0.0775228	0.284164	0.00239402
18SASV_225	Intramacronucleata	NA	yellow	-0.268317	0.00423114	-0.183124	0.0532813	0.0736423	0.440314	0.19501	0.0393537	-0.0981689	0.303124	0.358339	0.000104712	-0.271702	0.0037568	0.0652575	0.494227	0.063425	0.506456	0.000375924	0.996861	-0.244179	0.00947119	0.189613	0.0452451	0.415698	5.16415e-06
18SASV_154	Cryptomonadales_cl	Geminigera	yellow	-0.25486	0.00669061	-0.519489	4.3834e-09	0.21012	0.0261727	0.182672	0.0538813	-0.456494	4.22042e-07	0.869836	1.53387e-35	-0.659776	2.54527e-15	-0.164145	0.0837367	0.552647	2.65567e-10	-0.232707	0.0135452	-0.216543	0.0218341	-0.0651403	0.495004	0.515627	5.96013e-09
18SASV_116	Cryptomonadales_cl	Geminigera	yellow	-0.238594	0.0112957	-0.485019	5.97675e-08	0.174355	0.065973	0.232639	0.0135733	-0.477299	1.03243e-07	0.803007	1.77021e-26	-0.550136	3.31952e-10	-0.114897	0.227698	0.617329	4.19744e-13	-0.218156	0.0208463	-0.260775	0.00548554	0.0839834	0.378652	0.554124	2.32689e-10
18SASV_93	Cryptomonadales_cl	Geminigera	yellow	-0.234844	0.0126871	-0.55193	2.83082e-10	0.163575	0.0848302	0.2385	0.011329	-0.476715	1.07548e-07	0.784962	1.29108e-24	-0.57224	4.36092e-11	-0.232578	0.0135984	0.60627	1.40305e-12	-0.213553	0.0237699	-0.313959	0.000748913	0.0241517	0.800448	0.419549	4.13291e-06
18SASV_88	Dictyochophyceae	NA	yellow	-0.225601	0.0167721	-0.329833	0.000383209	0.286234	0.00221699	0.260981	0.00544735	-0.132065	0.165121	0.662379	1.81181e-15	-0.377097	4.15982e-05	-0.151503	0.110803	0.220862	0.0192766	0.00636217	0.946919	-0.162749	0.0864356	0.0171942	0.857201	0.48571	5.68748e-08
18SASV_42	Prymnesiales	Chrysochromulina	yellow	-0.196418	0.0379279	-0.43479	1.66559e-06	0.42816	2.48669e-06	0.293029	0.00171579	-0.324375	0.000484484	0.714969	8.42377e-19	-0.420059	4.01204e-06	-0.368649	6.34893e-05	0.666087	1.10971e-15	0.0822219	0.388768	-0.0643448	0.500298	-0.124522	0.19083	0.272421	0.0036624
18SASV_32	NA	NA	yellow	-0.173735	0.0669557	-0.463066	2.73256e-07	0.224817	0.0171657	0.379374	3.70443e-05	-0.464224	2.52861e-07	0.769953	3.38069e-23	-0.646485	1.37274e-14	-0.30581	0.00104172	0.563579	9.83397e-11	-0.246749	0.00872274	-0.271392	0.00379817	0.0587346	0.538458	0.466737	2.13488e-07
18SASV_292	Cryptomonadales_cl	Geminigera	yellow	-0.162677	0.0865772	-0.349601	0.00015792	-0.00160693	0.986584	0.164833	0.0824292	-0.391629	1.9551e-05	0.688871	4.64973e-17	-0.487554	4.97975e-08	-0.0526432	0.581458	0.416934	4.80925e-06	-0.329414	0.000390231	-0.262169	0.00523133	0.0436271	0.647855	0.42936	2.31416e-06
18SASV_40	Incertae_Sedis_cl	Telonema	yellow	-0.16106	0.0897958	-0.398823	1.32746e-05	0.299843	0.00131872	0.38234	3.18097e-05	-0.377788	4.0164e-05	0.695287	1.80473e-17	-0.446211	8.18419e-07	-0.218272	0.0207771	0.583774	1.42242e-11	-0.04544	0.634257	-0.133495	0.160553	0.0711769	0.455812	0.413244	5.94313e-06
18SASV_92	Cryptomonadales_cl	Geminigera	yellow	-0.150091	0.114209	-0.245731	0.00901275	0.0127654	0.89373	0.0480545	0.614861	-0.199942	0.0345459	0.651404	7.4298e-15	-0.499622	2.04663e-08	-0.0425124	0.656274	0.160696	0.0905333	-0.290676	0.00187633	-0.282616	0.00253461	-0.0539066	0.572411	0.442269	1.04898e-06
18SASV_230	Cryptomonadales_cl	Geminigera	yellow	-0.148066	0.119232	-0.338559	0.000261005	0.0606318	0.525394	0.143408	0.131435	-0.340257	0.000241892	0.686065	6.98121e-17	-0.510333	9.02685e-09	-0.0934071	0.327293	0.396834	1.47874e-05	-0.318808	0.000612663	-0.296454	0.00150434	-0.0526856	0.581153	0.422875	3.40226e-06
18SASV_124	Cryptomonadales_cl	Geminigera	yellow	-0.121255	0.202822	-0.473279	1.36525e-07	0.130217	0.171167	0.241416	0.0103388	-0.430855	2.11502e-06	0.726413	1.25577e-19	-0.430706	2.13421e-06	-0.244963	0.00923704	0.552594	2.66825e-10	-0.145595	0.12559	-0.230609	0.0144362	0.157927	0.0963032	0.486718	5.28958e-08
18SASV_221	Cryptomonadales_cl	Geminigera	yellow	-0.102927	0.280174	-0.320924	0.000560661	0.0332573	0.727758	0.107057	0.261221	-0.280123	0.00277691	0.715208	8.10309e-19	-0.494847	2.92165e-08	-0.127933	0.178865	0.225754	0.0166958	-0.273749	0.0034937	-0.251107	0.00757186	0.0353758	0.711161	0.572384	4.30165e-11
18SASV_355	Cryptomonadales_cl	Geminigera	yellow	-0.0996312	0.295943	-0.31159	0.000825117	0.111867	0.240274	0.198759	0.0356512	-0.282369	0.00255777	0.56204	1.13348e-10	-0.368906	6.26888e-05	-0.180603	0.0567052	0.29515	0.00158188	-0.139299	0.142971	-0.280574	0.00273156	0.0787017	0.409464	0.38272	3.1191e-05
18SASV_61	Picomonadida	Picomonas	yellow	-0.0916118	0.336716	-0.246635	0.00875463	0.336989	0.000279912	0.260645	0.00550991	-0.069363	0.467404	0.564759	8.81474e-11	-0.144208	0.129272	-0.0173519	0.855906	0.27377	0.00349102	0.251326	0.00751768	0.114569	0.229036	0.345496	0.000190764	0.535272	1.19851e-09
18SASV_56	Intramacronucleata	NA	yellow	-0.0905161	0.342551	-0.053151	0.577814	0.131798	0.165984	0.0570971	0.549861	0.00273191	0.977194	0.475043	1.20828e-07	-0.397632	1.41624e-05	0.10411	0.274653	0.0260992	0.784733	-0.10373	0.276418	-0.270305	0.00394647	-0.165622	0.0809528	0.434895	1.65496e-06
18SASV_1	Cryptomonadales_cl	Geminigera	yellow	-0.0899871	0.345391	-0.468664	1.87327e-07	0.155168	0.102335	0.185136	0.0506722	-0.511331	8.35228e-09	0.904052	2.07786e-42	-0.677553	2.32938e-16	-0.255776	0.00648989	0.712225	1.31137e-18	-0.266741	0.00446982	-0.277217	0.00308541	-0.0746979	0.433772	0.561857	1.15275e-10
18SASV_515	Syndiniales	NA	yellow	-0.0612845	0.520937	0.158094	0.095948	0.0161633	0.86568	0.195854	0.0384935	0.0491336	0.606932	-0.236512	0.0120506	0.208108	0.0276748	0.0832439	0.382879	-0.0245664	0.797095	0.202566	0.0321965	0.428898	2.37928e-06	0.107132	0.260887	-0.115541	0.225085
18SASV_306	Dinophyceae	NA	yellow	-0.0507179	0.595372	-0.0131304	0.89071	0.242644	0.00994503	0.163703	0.0845838	0.121134	0.203278	0.250403	0.00774825	-0.0271302	0.776448	0.195571	0.0387799	0.0939637	0.324406	0.235712	0.0123524	0.0591557	0.535544	0.0952094	0.318004	0.214997	0.0228171
18SASV_18	NA	NA	yellow	-0.0469675	0.622895	-0.416932	4.80964e-06	0.217428	0.0212875	0.212845	0.0242491	-0.390202	2.10885e-05	0.881336	1.30995e-37	-0.554831	2.18372e-10	-0.141568	0.136509	0.627833	1.27572e-13	-0.109793	0.249162	-0.183812	0.0523769	0.0121121	0.899139	0.63913	3.36696e-14
18SASV_11	Dinophyceae	NA	yellow	-0.039548	0.678871	-0.0659045	0.489946	0.410412	6.97941e-06	-0.185449	0.050276	0.188591	0.0464397	0.427449	2.59467e-06	-0.209746	0.0264461	-0.138674	0.14479	0.165071	0.0819824	0.198675	0.0357312	0.0405497	0.671203	-0.401089	1.17287e-05	0.144475	0.128559
18SASV_98	Syndiniales	NA	yellow	-0.0256557	0.788305	-0.0138333	0.884898	0.12586	0.186069	0.388441	2.31439e-05	-0.073939	0.43847	0.238583	0.0112997	0.058241	0.541883	0.0708632	0.457805	0.168862	0.0751055	0.131057	0.1684	0.0974389	0.306752	0.32752	0.000423467	0.269227	0.00409873
18SASV_59	NA	NA	yellow	-0.0050489	0.957865	-0.264685	0.00479907	0.378724	3.82938e-05	0.273217	0.0035604	-0.18131	0.0557266	0.584986	1.26119e-11	-0.20492	0.0302047	-0.15177	0.11017	0.538653	8.99842e-10	0.234961	0.0126416	0.0084382	0.929637	0.211959	0.0248613	0.516648	5.49722e-09
18SASV_15	Dinophyceae	NA	yellow	-0.00166188	0.986125	-0.361353	9.06195e-05	0.24269	0.00993033	0.0972971	0.307459	-0.390598	2.06511e-05	0.758446	3.51091e-22	-0.524531	2.91763e-09	-0.265579	0.00465332	0.679769	1.70888e-16	-0.0438387	0.646262	-0.13656	0.151077	-0.152263	0.109005	0.383639	2.97413e-05
