# Supplementary material for: Decline in plankton diversity and carbon flux with reduced sea ice extent along the Western Antarctic Peninsula
Source: Nat Commun. 2021 Aug 16;12:4948. doi: 10.1038/s41467-021-25235-w (PMC8368043; doi:10.1038/s41467-021-25235-w)
Supplement: Supplementary file 6 — Supplementary Data 4 [file 41467_2021_25235_MOESM6_ESM.xlsx]

## Sheet: Supplementary Data 4
Sample ID	MEpurple	MEturquoise	MEblack	MEblue	MEmagenta	MEbrown	MEgreen	MEred	MEtan	MEyellow	MEgreenyellow	MEpink
2012S10	-0.0806088	-0.0565484	0.117857	0.115141	0.17181	0.159186	0.189011	-0.0562473	-0.0915443	-0.0407588	-0.0473417	-0.0175536
2012S11	-0.0620655	-0.0783899	0.0685481	0.062869	0.158204	0.179649	0.208143	0.082438	-0.0693335	0.0215156	-0.0487378	0.0172674
2012S13	-0.0838306	-0.115866	0.035798	-0.047498	0.0453492	0.0892042	0.140531	0.0980034	-0.208922	-0.0479701	-0.116786	-0.0728825
2012S15	-0.0700101	-0.120563	-0.102117	-0.12895	-0.0374496	-0.00925763	0.0479677	0.218443	0.0335242	0.0835049	-0.0332184	-0.0506544
2012S17	-0.0806872	-0.13195	-0.114343	-0.207928	-0.0767863	-0.0347908	-0.0750093	0.205063	-0.0709199	0.00914057	-0.00141294	-0.0542372
2012S18	-0.0262649	-0.110533	-0.0872892	-0.176437	-0.0582739	-0.110503	0.0119332	0.237833	0.0652061	0.155982	-0.0282886	0.024525
2012S2	-0.0336405	-0.0624358	-0.0594552	-0.0950135	-0.0312689	0.0141315	0.0658441	0.204961	0.050642	0.0928327	0.157121	0.0295661
2012S21	-0.0798307	-0.11818	-0.0730338	-0.077928	-0.0349796	0.138872	0.148601	0.193336	0.0441588	0.0897866	-0.0379435	-0.129376
2012S23	-0.0718034	-0.122853	-0.0393102	-0.0532985	0.0867699	0.100053	0.100572	0.11983	-0.198952	0.00751145	-0.141698	-0.172842
2012S26	-0.0701439	-0.104259	0.065729	-0.0201761	-0.0706317	0.0143571	0.0326665	-0.0110242	-0.211405	-0.0402751	-0.0398689	-0.0984556
2012S30	-0.0643528	-0.0967413	0.0885356	0.0256245	0.00965403	0.073802	0.0929789	-0.0221195	-0.0702644	0.0390882	-0.00139841	-0.0262261
2012S32	-0.0842038	-0.0781262	0.0606317	0.0577046	0.100065	0.128803	0.181075	0.0414599	0.00255909	0.09255	0.0247217	-0.0465257
2012S35	-0.0810223	-0.112613	-0.0976635	-0.0823391	-0.135462	0.0115016	0.0822097	0.169971	0.0395598	0.111741	0.0554674	0.00615972
2012S38	0.149299	-0.0190856	0.0178571	-0.0500552	-0.0452013	0.021776	0.00760877	0.0426631	-0.00889191	0.0234864	0.15747	0.0429499
2012S45	-0.0414948	-0.0105185	0.217425	0.0640323	0.0774848	0.109323	0.00769819	-0.126995	-0.198678	-0.126739	0.00773668	0.057539
2012S46	0.0682945	-0.0224108	-0.0309531	-0.087657	0.177779	-0.0161435	-0.0124633	0.0240686	0.0169021	0.0277842	0.195619	0.0212196
2012S47	-0.027824	-0.0860711	-0.10209	-0.188088	0.00121873	-0.178569	-0.123392	0.00808244	0.0429675	0.0811849	0.0101527	-0.0275158
2012S48	0.100114	-0.037122	-0.0796799	-0.0870642	-0.0492406	-0.107407	-0.0439734	-0.0767814	0.0837861	0.0692889	-0.0226892	-0.00341773
2012S5	-0.0756646	-0.110105	-0.0837982	-0.112865	0.143372	0.00300507	0.0981794	0.157644	-0.132563	0.00916564	0.0718782	-0.0591225
2012S51	-0.0465538	-0.0528698	0.0742296	0.0502168	-0.0259035	0.0360116	0.0256514	-0.0974756	-0.00802848	-0.113184	-0.0442317	0.0497406
2012S52	-0.0617003	-0.0668378	0.112	0.0452293	-0.126845	0.0609886	0.0229124	-0.0664146	0.0491445	-0.0918829	0.0144719	0.115091
2012S55	-0.0457436	-0.0794106	-0.0175126	-0.0601952	-0.00925839	-0.0514878	-0.061766	-0.106321	0.0729155	-0.0666515	0.0574965	0.183777
2013S1	0.178406	-0.0176108	0.0024538	-0.00313358	0.127967	-0.0364447	-0.0199228	-0.0985519	0.0392767	-0.00752117	0.028343	0.122253
2013S10	-0.0794827	-0.0707032	-0.114343	-0.160474	-0.0242985	-0.149674	-0.115219	0.145937	0.0940836	0.113696	0.0799713	0.0284757
2013S11	0.0557654	-0.0106594	-0.0178815	0.026763	-0.00552754	-0.00799344	-0.0326948	-0.0844442	0.0361091	0.000824286	-0.0552544	0.0609671
2013S12	-0.0525618	-0.0692973	-0.105904	-0.0504477	-0.0667152	-0.0648467	-0.0532568	-0.0119562	-0.0351736	0.069582	-0.0560128	-0.0122264
2013S13	-0.0829072	-0.0849041	-0.0208369	-0.072459	-0.132958	-0.0169078	-0.0577529	0.140009	0.0855833	0.0780313	0.191059	0.153355
2013S14	-0.0798696	-0.0881625	-0.0943938	-0.139297	-0.0562105	-0.123993	-0.0932758	0.0521588	0.0679892	0.0925593	-0.0345734	0.0366958
2013S15	-0.0711981	-0.0822575	-0.0969955	-0.0762882	-0.108495	-0.035906	-0.0228499	0.0591695	0.0333363	0.0610362	0.124462	0.0287975
2013S16	-0.0907332	-0.0778284	-0.105228	-0.14742	-0.0123513	-0.109585	-0.0988333	0.0267072	0.063497	0.0847364	0.0946269	0.0134852
2013S17	-0.0745369	-0.122408	-0.103825	-0.186433	0.0334013	-0.0294494	0.0771393	0.183064	-0.00604765	0.051529	0.213224	-0.00459696
2013S18	-0.0907332	-0.124765	-0.106432	-0.180952	-0.117015	-0.167576	-0.160966	0.130182	0.0242634	0.0702085	-0.0266683	0.017919
2013S2	-0.0907332	-0.119347	-0.0880123	-0.175995	-0.106121	-0.229008	-0.178953	0.163911	0.115874	0.126784	0.059969	0.0587622
2013S21	0.146958	0.043117	-0.0115739	-0.00262726	0.0945991	0.0287211	-0.0537215	-0.0781974	0.0593433	-0.0776452	-0.0411514	0.219167
2013S3	-0.0789618	-0.0846003	-0.00385715	0.0362483	0.0141972	0.0188986	0.0559921	-0.105227	-0.0365965	-0.0166003	-0.0540418	-0.0156419
2013S4	-0.0772714	-0.075955	-0.114343	-0.154067	-0.0446241	-0.135778	-0.0903597	0.0877106	0.0466695	0.0787284	0.102871	0.00245595
2013S5	-0.0907332	-0.0788158	-0.106993	-0.144041	-0.132283	-0.139821	-0.0737672	0.0287457	0.0190562	0.0468064	-0.032069	0.0319626
2013S6	-0.0602683	-0.0608764	-0.0464963	-0.0614611	-0.0139299	-0.0329442	-0.10861	0.0639817	0.0522968	0.0353477	0.0547295	0.230432
2013S7	-0.0597751	-0.0533779	-0.0186	0.0607089	-0.0678303	0.0552337	0.0493907	-0.0552365	0.00590304	0.0330374	-0.0902838	-0.0431255
2013S8	-0.080863	-0.0899639	-0.0984285	-0.103052	0.105593	-0.0849295	-0.0322305	0.00295943	-0.0440191	0.000593556	-0.049515	-0.0766994
2013S9	-0.00407009	-0.0556482	-0.0852366	-0.120623	0.0472774	-0.192201	-0.127527	-0.0820627	0.0681495	-0.0484436	0.0577734	0.179939
2015S1	0.0478988	-0.0658527	-0.114343	-0.182647	-0.124179	-0.222939	-0.0808131	-0.000247059	0.0241945	0.0539491	0.146957	0.0378825
2015S12	-0.0543671	-0.028002	-0.0396021	0.0425659	0.0412655	0.0919316	0.0513955	-0.0654726	0.116467	0.0587958	-0.00798399	0.186661
2015S13	0.140816	0.144257	0.23691	0.0311403	-0.0336314	0.0390079	-0.095564	-0.0700025	0.0259528	-0.157416	-0.0846544	0.240872
2015S14	-0.0563565	0.00728156	0.0195518	0.0104871	-0.135462	0.00920165	0.0297521	-0.0721606	0.075624	0.03147	-0.0413097	0.148068
2015S15	-0.0305961	-0.0217788	0.0298788	0.0764777	0.0806631	0.0845979	0.0771502	-0.0869485	-0.0504421	-0.12213	-0.030458	-0.00658077
2015S16	-0.0139507	-0.0331635	0.00415217	0.0934416	-0.0232951	0.0938198	0.116033	-0.0459222	0.000226006	-0.0750585	0.0768935	0.0203879
2015S17	0.0593602	0.098981	0.152582	0.070389	0.0594105	0.0442397	-0.0596455	-0.0926335	0.00139135	-0.167871	-0.132986	0.0905393
2015S18	0.134927	0.076583	0.171083	0.0461449	-0.0596068	0.0666687	-0.126246	-0.0992366	-0.0288054	-0.217482	-0.121525	0.0355497
2015S19	0.207394	0.0879737	0.120551	0.0803044	-0.0181509	0.0795282	0.0610243	-0.043738	0.033449	-0.0146864	0.167257	0.117962
2015S2	-0.0643247	-0.0823606	-0.0206352	-0.0430359	0.0226826	0.0667113	0.131327	0.107697	-0.0728507	0.0359699	0.162407	-0.0508232
2015S20	0.166637	0.014415	0.0362014	0.0280934	0.192038	0.100226	0.0938529	-0.0822371	0.027653	-0.0493206	0.141513	0.137835
2015S22	-0.065927	-0.035681	-0.10641	0.0772964	0.064645	0.16023	0.118757	-0.083403	0.0804837	0.0803896	0.142976	0.0714164
2015S3	-0.0515565	-0.0569128	0.120541	0.090511	-0.113981	0.0843833	0.0977193	-0.0462457	-0.0973499	-0.055316	0.0440823	0.00824234
2015S5	-0.0830129	-0.0905958	0.00374992	0.0112485	-0.00997313	0.123241	0.161541	0.0845597	-0.0897151	-0.019985	0.0328198	-0.0834687
2015S6	-0.0812176	-0.115206	-0.101098	-0.132171	0.0307155	-0.00409366	0.0869065	0.1311	0.0963352	0.147219	-0.0979118	-0.0678378
2015S7	-0.0599979	-0.0323039	-0.114343	-0.0719466	-0.0664724	-0.00401344	0.00896048	-0.00333247	0.0976363	0.131649	-0.0755023	-0.0207226
2015S8	0.0401897	-0.0661664	-0.10618	-0.0828947	-0.0753464	-0.0884023	-0.00501455	-0.0124076	0.0483441	0.0850846	-0.0199406	-0.000833381
2015S9	-0.0396568	-0.0519016	0.0916774	0.0776754	0.137183	0.0476841	0.0252607	-0.104094	-0.115166	-0.00888747	0.0287594	-0.000883791
2016S1	0.0293488	0.117465	-0.0129477	0.0184196	0.16488	-0.0350193	-0.0142042	-0.0142014	-0.165515	-0.110997	-0.101626	-0.0779672
2016S10	-0.0531196	-0.0283787	-0.104138	0.044278	-0.121877	0.00749923	0.070249	-0.0258742	0.0987663	0.0803095	-0.0736238	-0.126969
2016S12	-0.0574631	-0.063091	-0.0803945	-0.0213532	0.00521719	-0.0781567	0.102631	0.0182875	0.0632264	0.117791	-0.128473	-0.179816
2016S13	-0.0107335	0.10093	0.0227355	0.0933412	0.00318641	0.0607525	0.142996	-0.0546631	0.072783	0.0590428	-0.0660201	-0.123496
2016S15	-0.0570617	0.0639749	0.00372875	0.076063	-0.0996316	0.0786892	0.155551	0.113677	0.0851955	0.127857	0.15088	-0.031792
2016S16	-0.0238638	0.0831573	0.0632671	0.0966256	0.0503825	0.0947045	0.105633	-0.0131472	0.0394116	0.0859393	0.0121701	0.000375511
2016S17	-0.0460896	0.143247	0.110533	0.0469658	-0.0304406	0.0466602	-0.0150827	-0.01479	-0.0516522	-0.119821	0.194756	0.0133622
2016S18	-0.0384919	0.134586	0.0603555	0.0993392	0.304194	-0.000114151	-0.0932483	-0.0354292	-0.303466	-0.150318	-0.0169869	-0.0821647
2016S20	0.0570097	0.16742	0.112053	0.104208	-0.00467129	0.0228537	-0.0388766	-0.057729	-0.00340957	-0.129534	0.113856	0.0190721
2016S21	0.0763175	0.129394	0.0987892	0.0894076	0.173229	-0.000834256	-0.00891118	-0.0966106	-0.0551235	-0.118755	0.0237802	-0.0813427
2016S23	0.0117354	0.148013	0.0196517	0.123549	-0.0327314	0.0114026	0.0488487	-0.0821579	0.014305	-0.000583365	-0.0711042	-0.087383
2016S25	0.0598473	0.100262	-0.010008	0.136264	-0.144113	0.0318756	0.0691866	-0.0763731	0.0981502	0.0764321	-0.00451387	-0.132621
2016S26	0.0088183	0.045726	-0.0845769	0.0550561	-0.0523171	0.0372015	0.0565548	-0.0976295	-0.0232814	-0.00711496	-0.146168	-0.179816
2016S27	0.111633	0.0471758	0.0021158	0.0423207	-0.0316952	0.00292189	0.0794181	-0.0524757	-0.0627697	-0.0408649	0.0684387	-0.0641207
2016S3	0.119332	0.178136	0.0141202	0.0745777	0.0486229	0.0304077	0.0354919	-0.0756019	-0.0261943	-0.0775404	-0.0378868	0.00897744
2016S31	0.179395	0.133146	0.115295	0.1363	0.146813	0.0514205	0.0995636	-0.10341	0.0609546	0.00782377	0.100013	-0.0601572
2016S32	0.0106031	0.126621	0.0345465	0.103305	0.0590179	0.041685	-0.0453741	-0.0915857	0.0239871	-0.0929561	-0.100911	-0.153555
2016S33	-0.0777023	0.0883716	-0.0550674	-0.0371799	-0.0912015	-0.226913	-0.170278	-0.0860395	-0.42277	-0.226443	-0.129315	-0.179816
2016S34	-0.0782898	0.100914	0.0253827	-0.0336107	-0.135462	-0.201449	-0.185521	-0.0695404	-0.169319	-0.299272	-0.0908088	-0.159649
2016S37	-0.0384885	0.127147	0.0981914	0.0488305	-0.13458	-0.0315555	-0.119189	-0.0552339	-0.0655989	-0.198416	-0.0515267	-0.0660135
2016S4	0.243572	0.0810432	-0.0884079	0.0133376	-0.047262	0.0137688	0.131057	0.15709	0.126864	0.15026	0.114512	0.0698985
2016S5	-0.0627253	-0.000813199	-0.104208	-0.0540732	-0.120427	-0.0650053	0.0802342	0.184571	0.0720902	0.138091	0.0721565	-0.0217793
2016S6	-0.0761159	-0.0311002	-0.0582361	0.102595	0.133369	0.163612	0.20728	0.149948	0.106817	0.165168	0.0547032	-0.122791
2016S7	-0.0907332	-0.0505871	0.0112047	0.0681796	-0.0582648	0.147788	0.164829	0.148269	0.0371518	0.0986259	0.126631	-0.0972181
2016S8	-0.0907332	-0.0778283	-0.0660748	0.075593	0.0892878	0.0835993	0.0757713	-0.0729789	-0.0958396	0.00190948	-0.167459	-0.162978
2016S9	-0.0782279	-0.0309336	-0.00639278	0.116834	-0.0245759	0.0748961	0.0953978	-0.0899531	-0.00654836	0.0120928	-0.126215	-0.124196
2013SA	-0.0807518	-0.0816785	-0.101979	-0.109585	-0.0925332	-0.0937444	-0.0765176	0.0841307	0.0823105	0.113325	0.0865087	0.114761
2013SB	-0.0907332	-0.0884149	-0.101889	-0.162619	-0.130795	-0.216406	-0.150642	0.148241	0.126006	0.131619	0.16501	0.192814
2013SC	-0.0680504	-0.0291344	-0.0580741	0.00122088	-0.129944	-0.0821941	-0.0356264	0.0606699	0.138667	0.101236	0.0787206	0.20836
2013SD	-0.0685051	-0.103737	-0.105853	-0.195519	-0.0870264	-0.114954	-0.0723673	0.100269	0.0685741	0.0385299	0.147542	0.0542819
2014S101a	0.0608997	0.180158	0.186587	0.0927113	0.0413667	0.10252	-0.0823858	-0.0773578	-0.0176104	-0.106329	-0.00476919	0.089534
2014S101b	0.127966	0.183313	0.181048	0.101503	0.0657712	0.0944341	-0.0842601	-0.0688688	-0.0277383	-0.0999079	-0.0113103	0.130199
2014S105	0.0424454	0.169457	0.177588	0.103818	0.0333379	0.0578755	-0.0679497	-0.0728605	0.0158631	-0.0495821	-0.0188777	0.0577994
2014S114	-0.0795728	-0.0186363	-0.104923	-0.0305977	-0.0797143	-0.0637204	-0.0767737	0.0231021	0.120944	0.105809	-0.146553	0.000430521
2014S120	-0.0302889	0.0825409	-0.0672186	0.045264	0.097052	-0.0554282	-0.1288	0.0478196	0.0545734	0.0813237	-0.144236	-0.0755402
2014S17	0.0449202	0.106712	0.00138848	0.0345165	0.06667	-0.105945	-0.185665	-0.0573037	-0.164966	-0.165464	-0.13188	-0.147394
2014S24	0.115946	-0.00478867	-0.0761969	-0.0514405	-0.10179	-0.0122887	-0.0399836	0.0472785	0.0466927	0.0547213	0.0769216	-0.0342889
2014S30	0.0462264	-0.032428	-0.0410236	0.00572249	0.125374	-0.012091	-0.00688758	-0.0683022	-0.107872	-0.0662448	-0.0348435	-0.0532568
2014S33	0.0752182	-0.0495685	-0.0615961	-0.0362394	0.0249655	-0.060446	-0.0619337	-0.060339	0.0591897	0.0280666	-0.0530752	-0.00434131
2014S39	0.218105	0.0156661	-0.102085	-0.059764	-0.0521887	-0.0971743	-0.121725	-0.0161116	0.0646376	0.0404191	-0.0841862	-0.0639303
2014S42	0.03545	0.113267	-0.02197	0.0548828	-0.0470634	-0.115786	-0.118218	-0.0585543	0.0443324	-0.000462126	-0.153008	-0.013067
2014S44	-0.00706406	0.185277	0.171733	0.145583	0.00140889	0.0815257	-0.0778413	-0.0366342	-0.0150823	-0.119856	-0.040778	0.0428396
2014S49	0.277407	0.147035	-0.0240911	0.0966081	0.102283	-0.0919478	-0.101104	-0.0701727	0.0608439	0.00278564	-0.167459	-0.0689722
2014S54	0.0867673	-0.019416	0.0491008	0.0529844	-0.112789	0.0182617	-0.00558342	-0.0449598	0.0368082	-0.00265211	0.055311	0.061183
2014S56	0.0900167	-0.0123534	0.143644	0.0679821	-0.00706451	0.0163668	0.0114006	-0.0971235	-0.0221833	-0.05033	0.00873787	0.06049
2014S63	0.282552	0.0409614	-0.0190843	0.0426144	0.0227465	-0.0243802	-0.0199895	-0.0441535	0.146656	0.0434114	-0.0653638	0.00332062
2014S67	0.287704	0.184559	0.114344	0.124812	0.0762223	0.0548933	-0.0468378	-0.0669162	0.0358864	-0.0559772	-0.0936919	-0.0438594
2014S69	-0.0271392	0.14091	0.136067	0.103952	0.152208	0.0976041	-0.0375613	-0.0364847	-0.050973	-0.101106	-0.130798	-0.0440757
2014S71	0.0454382	0.192462	0.223708	0.150466	0.195805	0.206911	0.033276	-0.0998804	0.070469	-0.0552315	0.00991705	0.0194738
2014S74	0.038667	0.129158	0.120305	0.0950189	0.101798	0.0732797	-0.0293978	-0.0610767	-0.0904936	-0.0951232	-0.00674214	0.0185777
2014S83	0.000582792	0.0132031	0.138313	0.073001	-0.0270602	0.0300973	-0.017094	-0.0802662	-0.104918	-0.0958849	0.00331347	0.0332147
2014S89	0.0451909	0.114712	0.139895	0.0934845	-0.107835	0.0270849	-0.0571983	-0.0600721	0.00500141	-0.0529553	-0.0913597	0.0590106
2014S96	-0.0401212	-0.0252454	-0.0379618	0.0270912	0.0462586	-0.0273628	-0.0743012	-0.0650426	-0.118718	-0.0896352	-0.0596803	-0.0792781
