# Supplementary material for: Decline in plankton diversity and carbon flux with reduced sea ice extent along the Western Antarctic Peninsula
Source: Nat Commun. 2021 Aug 16;12:4948. doi: 10.1038/s41467-021-25235-w (PMC8368043; doi:10.1038/s41467-021-25235-w)
Supplement: Supplementary file 8 — Source Data [file 41467_2021_25235_MOESM8_ESM.xlsx]

## Sheet: Figure 1
Figure 1	Year	Month	SIA anomaly (km^2)
	1979	Jan	76071.1
	1979	Feb	67466.5
	1979	Mar	44873.6
	1979	Apr	37964.1
	1979	May	76995.7
	1979	Jun	64923.3
	1979	Jul	30545.5
	1979	Aug	12893
	1979	Sep	18843.4
	1979	Oct	28423.2
	1979	Nov	43604.6
	1979	Dec	56808.7
	1980	Jan	62187
	1980	Feb	45896.9
	1980	Mar	47885.7
	1980	Apr	75935.7
	1980	May	95420.6
	1980	Jun	68230.6
	1980	Jul	38427.7
	1980	Aug	21430.4
	1980	Sep	20033.9
	1980	Oct	45265.6
	1980	Nov	58903.3
	1980	Dec	57203.2
	1981	Jan	39143.4
	1981	Feb	34173.1
	1981	Mar	21777.3
	1981	Apr	28720.9
	1981	May	76005.5
	1981	Jun	68570.9
	1981	Jul	23465.2
	1981	Aug	10506.1
	1981	Sep	13737.8
	1981	Oct	34943.5
	1981	Nov	34250.2
	1981	Dec	39112
	1982	Jan	29460.5
	1982	Feb	18511.7
	1982	Mar	11666.1
	1982	Apr	18442.2
	1982	May	26026
	1982	Jun	12165.3
	1982	Jul	21417.7
	1982	Aug	18684
	1982	Sep	17911.8
	1982	Oct	32867.8
	1982	Nov	47833.8
	1982	Dec	33862.4
	1983	Jan	10804.4
	1983	Feb	8895.52
	1983	Mar	12676.8
	1983	Apr	5692.72
	1983	May	-21278.5
	1983	Jun	-23384.6
	1983	Jul	-34606
	1983	Aug	-30323.4
	1983	Sep	-21436.6
	1983	Oct	-2461.67
	1983	Nov	-44960.5
	1983	Dec	-29542.6
	1984	Jan	-10749.8
	1984	Feb	-835.898
	1984	Mar	-5571.22
	1984	Apr	-10226.4
	1984	May	-8691.45
	1984	Jun	31182
	1984	Jul	29215.5
	1984	Aug	11089.3
	1984	Sep	-57186.7
	1984	Oct	-3858.89
	1984	Nov	-12459.7
	1984	Dec	-7810.81
	1985	Jan	-4402.3
	1985	Feb	-3990.85
	1985	Mar	-7641.94
	1985	Apr	-12266.6
	1985	May	-19997.9
	1985	Jun	-18591
	1985	Jul	499.778
	1985	Aug	-2284.01
	1985	Sep	-17196.4
	1985	Oct	-12978.2
	1985	Nov	-11055
	1985	Dec	13539.7
	1986	Jan	23731.4
	1986	Feb	14350
	1986	Mar	7572.7
	1986	Apr	328.107
	1986	May	15451
	1986	Jun	23707.9
	1986	Jul	13122.1
	1986	Aug	17446.8
	1986	Sep	23866.3
	1986	Oct	45185.4
	1986	Nov	64097.8
	1986	Dec	85986.6
	1987	Jan	74979.4
	1987	Feb	43299.1
	1987	Mar	25461.9
	1987	Apr	68753.1
	1987	May	57090.8
	1987	Jun	55432.9
	1987	Jul	42075
	1987	Aug	25266.8
	1987	Sep	18428.7
	1987	Oct	29125.9
	1987	Nov	12997.6
	1987	Dec	32624.5
	1988	Jan	9118.48
	1988	Feb	11148.7
	1988	Mar	8106.84
	1988	Apr	4940.25
	1988	May	649.914
	1988	Jun	-27587.5
	1988	Jul	-17984.5
	1988	Aug	3395.28
	1988	Sep	11266.5
	1988	Oct	-12222.1
	1988	Nov	-43920.2
	1988	Dec	-34893
	1989	Jan	-32012.4
	1989	Feb	-17723.1
	1989	Mar	-11643.1
	1989	Apr	-10991.6
	1989	May	-35832
	1989	Jun	-29982.6
	1989	Jul	-57565
	1989	Aug	-79295.8
	1989	Sep	-55011.8
	1989	Oct	-93430.7
	1989	Nov	-87261.5
	1989	Dec	-66604.6
	1990	Jan	-33924.4
	1990	Feb	-18354.1
	1990	Mar	-11753.3
	1990	Apr	-13940.8
	1990	May	-20064.6
	1990	Jun	-42724.8
	1990	Jul	-39341.2
	1990	Aug	-15138
	1990	Sep	15132.1
	1990	Oct	35460.1
	1990	Nov	52997.6
	1990	Dec	29576.3
	1991	Jan	-31668.2
	1991	Feb	-18111.1
	1991	Mar	-12073.2
	1991	Apr	-17133.1
	1991	May	16869.3
	1991	Jun	68142.5
	1991	Jul	26721.2
	1991	Aug	21091.3
	1991	Sep	13355.5
	1991	Oct	28954
	1991	Nov	29143.3
	1991	Dec	13957.6
	1992	Jan	18600.2
	1992	Feb	7891.16
	1992	Mar	14882.4
	1992	Apr	34289.9
	1992	May	55542.3
	1992	Jun	63322.8
	1992	Jul	42109.5
	1992	Aug	12228.7
	1992	Sep	-13862.4
	1992	Oct	-33744.8
	1992	Nov	-36630.7
	1992	Dec	-34270.7
	1993	Jan	-11132.3
	1993	Feb	-5112.4
	1993	Mar	-3327.89
	1993	Apr	-2685.88
	1993	May	7441.15
	1993	Jun	26380.6
	1993	Jul	14140.9
	1993	Aug	-47277.9
	1993	Sep	1457.48
	1993	Oct	33343.1
	1993	Nov	12266.4
	1993	Dec	7572.73
	1994	Jan	10943.5
	1994	Feb	1632.95
	1994	Mar	1649.38
	1994	Apr	-6626.27
	1994	May	-15432.2
	1994	Jun	25965
	1994	Jul	24035.7
	1994	Aug	22706.6
	1994	Sep	5002.7
	1994	Oct	33460.8
	1994	Nov	20333.4
	1994	Dec	-9146.47
	1995	Jan	-13011
	1995	Feb	-8119.4
	1995	Mar	-5713.43
	1995	Apr	-5667.12
	1995	May	-14717.6
	1995	Jun	24049.1
	1995	Jul	31197.8
	1995	Aug	24440.1
	1995	Sep	22858.2
	1995	Oct	-4031.14
	1995	Nov	8558.17
	1995	Dec	6791.58
	1996	Jan	7292.42
	1996	Feb	4897.89
	1996	Mar	2784.29
	1996	Apr	-5598.41
	1996	May	-23455.4
	1996	Jun	-6367.54
	1996	Jul	14892.7
	1996	Aug	15996.3
	1996	Sep	-19735.5
	1996	Oct	-1050.79
	1996	Nov	-971.303
	1996	Dec	-13588.4
	1997	Jan	-16820.6
	1997	Feb	-9550.1
	1997	Mar	-6691.74
	1997	Apr	-8034.84
	1997	May	8454.65
	1997	Jun	-441.062
	1997	Jul	26053.1
	1997	Aug	10150.8
	1997	Sep	17812.5
	1997	Oct	22086.5
	1997	Nov	20246.3
	1997	Dec	-28466.8
	1998	Jan	-21876.5
	1998	Feb	-12620.2
	1998	Mar	-8203.97
	1998	Apr	-13992.3
	1998	May	2127.4
	1998	Jun	-31231.1
	1998	Jul	-48829
	1998	Aug	-54200.5
	1998	Sep	-4929.23
	1998	Oct	-57238.6
	1998	Nov	-46377.5
	1998	Dec	-32471.2
	1999	Jan	-33271.5
	1999	Feb	-17832.8
	1999	Mar	-11622.9
	1999	Apr	-16588.5
	1999	May	-43914.3
	1999	Jun	-35648.6
	1999	Jul	-23940.8
	1999	Aug	10493.9
	1999	Sep	12137.6
	1999	Oct	21084.3
	1999	Nov	-11527.8
	1999	Dec	-19532.5
	2000	Jan	-6963.66
	2000	Feb	-5965.25
	2000	Mar	-5655.53
	2000	Apr	-11471.2
	2000	May	-27326.8
	2000	Jun	-58121.8
	2000	Jul	-40164.3
	2000	Aug	-12448
	2000	Sep	2995.68
	2000	Oct	20975.7
	2000	Nov	-6214.03
	2000	Dec	-1793.5
	2001	Jan	-17262.6
	2001	Feb	-18542.1
	2001	Mar	-11711
	2001	Apr	-15739.1
	2001	May	-41852.1
	2001	Jun	-38935.9
	2001	Jul	812.218
	2001	Aug	8867.68
	2001	Sep	14904.2
	2001	Oct	-31605
	2001	Nov	-38861.1
	2001	Dec	-15354
	2002	Jan	1888.05
	2002	Feb	2784.71
	2002	Mar	496.958
	2002	Apr	-7432.49
	2002	May	40749.3
	2002	Jun	67023.3
	2002	Jul	32468.8
	2002	Aug	6167.89
	2002	Sep	4025.35
	2002	Oct	18006.1
	2002	Nov	25595.3
	2002	Dec	-2098.12
	2003	Jan	-15664.1
	2003	Feb	-10954.7
	2003	Mar	-9815.71
	2003	Apr	-15013.1
	2003	May	5581.28
	2003	Jun	-3090.21
	2003	Jul	-17363.3
	2003	Aug	-26953.5
	2003	Sep	2410.91
	2003	Oct	18255.8
	2003	Nov	6279.94
	2003	Dec	-10284.4
	2004	Jan	-27334.1
	2004	Feb	-18018.8
	2004	Mar	-11783.4
	2004	Apr	-16831.3
	2004	May	-6768.29
	2004	Jun	5222.18
	2004	Jul	5774.68
	2004	Aug	16027.8
	2004	Sep	19561.3
	2004	Oct	44759.3
	2004	Nov	57011.1
	2004	Dec	49078.3
	2005	Jan	45177.3
	2005	Feb	19202.6
	2005	Mar	12174.9
	2005	Apr	16173.5
	2005	May	32094.8
	2005	Jun	35442.4
	2005	Jul	28836.6
	2005	Aug	22416.6
	2005	Sep	22451.9
	2005	Oct	12082.5
	2005	Nov	1732.01
	2005	Dec	21316.5
	2006	Jan	13619.4
	2006	Feb	9781.62
	2006	Mar	6165.4
	2006	Apr	-4619.58
	2006	May	-13351.8
	2006	Jun	-26327.1
	2006	Jul	-25177.6
	2006	Aug	7742.51
	2006	Sep	4100.88
	2006	Oct	-1151.54
	2006	Nov	-26754.5
	2006	Dec	-38787.3
	2007	Jan	-28462
	2007	Feb	-16753.8
	2007	Mar	-11961
	2007	Apr	-12479.4
	2007	May	-33258.6
	2007	Jun	-48337.9
	2007	Jul	-21908
	2007	Aug	-619.881
	2007	Sep	-37180.5
	2007	Oct	-73756.6
	2007	Nov	-57957.7
	2007	Dec	-54151.9
	2008	Jan	-34036.3
	2008	Feb	-17867.5
	2008	Mar	-11166
	2008	Apr	-16708.9
	2008	May	-42615
	2008	Jun	-66413.2
	2008	Jul	-34227.7
	2008	Aug	-18571.2
	2008	Sep	-46921.2
	2008	Oct	-103956
	2008	Nov	-92735.1
	2008	Dec	-63338.9
	2009	Jan	-31695.5
	2009	Feb	-17194.5
	2009	Mar	-11310.7
	2009	Apr	-14792.8
	2009	May	-41858.4
	2009	Jun	-75985.4
	2009	Jul	-24165.8
	2009	Aug	-17368.1
	2009	Sep	6008.62
	2009	Oct	7670.5
	2009	Nov	16525.8
	2009	Dec	-32431.5
	2010	Jan	-31403.4
	2010	Feb	-17250.5
	2010	Mar	-11256.6
	2010	Apr	-15908.5
	2010	May	-24082.5
	2010	Jun	-33581.4
	2010	Jul	-13028.4
	2010	Aug	632.949
	2010	Sep	-21070.7
	2010	Oct	-106666
	2010	Nov	-98388.2
	2010	Dec	-56767.1
	2011	Jan	-29832.5
	2011	Feb	-17721.3
	2011	Mar	-11134.4
	2011	Apr	-13914.5
	2011	May	-36793.5
	2011	Jun	-46433
	2011	Jul	-10435.8
	2011	Aug	20716.6
	2011	Sep	15511.9
	2011	Oct	24421
	2011	Nov	-8747.98
	2011	Dec	-13855.1
	2012	Jan	3405.22
	2012	Feb	-6036.95
	2012	Mar	-7598.39
	2012	Apr	-12875.4
	2012	May	-36350.5
	2012	Jun	-4927.8
	2012	Jul	-19923.3
	2012	Aug	-1164.97
	2012	Sep	-12362.5
	2012	Oct	-1104.29
	2012	Nov	27363
	2012	Dec	-210.197
	2013	Jan	-24392.1
	2013	Feb	-17609.7
	2013	Mar	-11018.2
	2013	Apr	-16328.8
	2013	May	586.834
	2013	Jun	29569
	2013	Jul	19995.3
	2013	Aug	14713
	2013	Sep	23077.6
	2013	Oct	21051.9
	2013	Nov	61847.1
	2013	Dec	82868.9
	2014	Jan	15368.8
	2014	Feb	-5502.78
	2014	Mar	-8718.3
	2014	Apr	-6846.05
	2014	May	-24143.9
	2014	Jun	-14964.6
	2014	Jul	-7489.61
	2014	Aug	10577.4
	2014	Sep	4926.12
	2014	Oct	26449.5
	2014	Nov	31412.1
	2014	Dec	13834.1
	2015	Jan	-12810.7
	2015	Feb	-9487.22
	2015	Mar	-7459.55
	2015	Apr	-10526.2
	2015	May	-7349.35
	2015	Jun	54352.5
	2015	Jul	39244.3
	2015	Aug	18221
	2015	Sep	18843.1
	2015	Oct	34281.7
	2015	Nov	49541.6
	2015	Dec	53464.4
	2016	Jan	42295.3
	2016	Feb	15298.3
	2016	Mar	7013.1
	2016	Apr	37594.1
	2016	May	62325.9
	2016	Jun	-10880.2
	2016	Jul	-14954.7
	2016	Aug	-7532.21
	2016	Sep	-43768.4
	2016	Oct	-78897.6
	2016	Nov	-57717.6
	2016	Dec	-32198.4
	2017	Jan	-15360
	2017	Feb	-14075.5
	2017	Mar	-10356.2
	2017	Apr	-13595.4
	2017	May	-40277.9
	2017	Jun	-79725.3
	2017	Jul	-53946.7
	2017	Aug	-50725.3

## Sheet: Figure 3
Figure 3	Sample ID	CCA1	CCA2	CCA3
	2012S10	-0.574261	2.44923	-0.652961
	2012S11	-1.1343	1.48961	-0.860112
	2012S13	-1.44483	1.2421	-0.934888
	2012S15	-2.15764	-1.62478	-0.360036
	2012S17	-2.49179	-2.10743	-0.14297
	2012S18	-2.22888	-2.56875	0.091623
	2012S2	-1.58756	-1.5944	-0.368605
	2012S21	-1.92009	0.0780388	-1.04186
	2012S23	-1.53536	1.0512	-1.479
	2012S26	-0.922226	1.76053	-0.27668
	2012S27	0.40086	2.41593	1.19605
	2012S30	-1.05321	1.37489	-0.218078
	2012S32	-1.16834	1.00499	-0.692435
	2012S35	-1.99052	-0.986709	-0.151639
	2012S38	-0.257571	-0.482361	0.334077
	2012S45	0.223358	2.69928	0.877183
	2012S46	-0.524425	-0.843516	0.333629
	2012S47	-1.36879	-1.67901	0.709144
	2012S48	-0.317634	-0.704127	0.596013
	2012S5	-1.76752	-0.557663	-1.19443
	2012S51	-0.276415	2.10349	0.958346
	2012S52	-0.621159	1.84548	1.41253
	2012S55	-0.666187	0.340963	2.67264
	2013S10	-1.57394	-2.47151	0.391818
	2013S12	-1.01553	-0.296299	0.47883
	2013S13	-1.53507	-1.26157	1.51789
	2013S14	-1.41209	-1.56416	1.2585
	2013S15	-1.40047	-0.895033	0.640356
	2013S17	-2.19439	-1.33258	-0.0764055
	2013S18	-2.27911	-2.41042	1.12409
	2013S2	-2.43707	-3.20405	1.4309
	2013S3	-0.766254	1.73966	0.456427
	2013S4	-1.54499	-1.86182	0.478499
	2013S5	-1.35535	-1.28173	0.77898
	2013S6	-0.92794	-1.25618	2.46798
	2013S7	-0.580275	0.968726	0.100067
	2013S8	-1.21527	-0.0852473	-0.0180987
	2013S9	-0.636964	-1.16228	2.86902
	2015S1	-1.0907	-2.4049	0.803622
	2015S12	-0.400816	0.530291	1.18605
	2015S13	1.77944	-0.191642	2.40445
	2015S14	0.0484123	-0.0659245	1.9291
	2015S15	-0.104306	1.96957	0.170436
	2015S16	-0.381314	1.40255	0.479725
	2015S17	1.54415	0.410948	1.63981
	2015S18	1.73726	0.422558	2.31756
	2015S19	0.763384	-0.0876237	1.18689
	2015S2	-1.39934	0.103859	-0.932879
	2015S20	0.115372	0.549728	1.07108
	2015S22	-0.683155	0.697651	0.433932
	2015S3	-0.481874	2.3246	-0.106065
	2015S5	-1.19025	1.36869	-1.25846
	2015S6	-1.89403	-0.921556	-0.702854
	2015S7	-0.773943	-0.917114	-0.277027
	2015S8	-0.960903	-0.875959	0.164637
	2015S9	-0.33938	1.96873	0.322094
	2016S1	1.59675	-0.747939	-1.22631
	2016S10	-0.398602	-0.482602	-1.8878
	2016S11	6.67063e-05	-0.057428	-1.85994
	2016S12	-0.860701	-0.501501	-1.70942
	2016S13	0.682092	-0.143665	-1.76248
	2016S14	0.527893	-0.143127	-1.51833
	2016S15	-0.185183	-0.592815	-1.31132
	2016S16	0.29722	-0.197139	-1.09681
	2016S17	1.30246	-0.481371	-0.0841141
	2016S18	1.72743	-0.568552	-1.15308
	2016S19	1.81638	-0.526333	-0.701551
	2016S20	1.59397	-0.565282	-0.874531
	2016S21	1.54801	-0.193704	-1.46333
	2016S23	1.34188	-0.322454	-1.54257
	2016S25	0.720903	-0.177329	-1.72031
	2016S26	0.721381	-0.188299	-2.02228
	2016S27	0.525151	0.0446361	-1.18191
	2016S3	1.62627	-0.662275	-1.11486
	2016S31	1.01631	0.225405	-0.660845
	2016S32	1.52298	0.115075	-1.10707
	2016S33	2.48148	-0.99089	-0.95749
	2016S34	2.4548	-0.934442	-0.988866
	2016S37	1.9232	-0.198881	0.0218311
	2016S4	-0.086855	-1.79839	-1.1319
	2016S5	-0.98842	-1.94206	-1.15472
	2016S6	-1.03419	-0.101335	-1.69759
	2016S7	-1.02704	0.305617	-1.44866
	2016S8	-0.48796	1.41482	-1.90627
	2016S9	-0.192301	1.32575	-1.6051
	2013SA	-1.65899	-1.79892	1.33847
	2013SB	-2.17319	-3.05146	1.76971
	2013SC	-0.874454	-1.26696	1.88227
	2014S101a	1.76663	0.195373	0.985923
	2014S101b	1.79549	0.13966	1.13597
	2014S105	1.66564	0.158564	0.755234
	2014S114	-0.551007	-1.17532	0.377261
	2014S120	0.544402	-1.13294	-0.033026
	2014S17	2.01812	-0.807926	-0.755068
	2014S24	-0.314137	-0.704285	0.112196
	2014S30	-0.108123	1.06379	-0.0869021
	2014S33	-0.393561	-0.0168298	0.743497
	2014S39	0.398389	-1.0249	0.277688
	2014S42	1.24489	-1.01526	-0.172285
	2014S44	1.67856	-0.121738	-0.0795572
	2014S49	1.57041	-0.698333	-0.0375469
	2014S54	-0.11581	0.580787	0.697622
	2014S56	0.133927	1.4875	0.957603
	2014S63	0.549715	-0.296664	0.472885
	2014S67	1.80148	-0.184912	0.318975
	2014S69	1.4842	0.315254	0.4746
	2014S71	1.45044	0.40982	0.695645
	2014S74	1.39621	0.180838	0.869755
	2014S81	1.11813	0.165238	1.09562
	2014S83	0.400832	1.83172	0.984742
	2014S96	0.167734	0.991832	0.528631

## Sheet: Figure 4
Figure 4	Sample ID	Chao1	Shannon	Evenness	SST (degree C)
	2012S10	351.25	3.90107	0.69915	0.891667
	2012S11	271.9	3.77988	0.711412	1.074
	2012S13	204.714	3.59505	0.689375	1.023
	2012S15	124.048	1.61067	0.341351	0.968
	2012S17	115.769	1.5192	0.331343	0.751667
	2012S18	143.25	1.2668	0.277543	0.864333
	2012S2	236	2.08491	0.415546	0.0363333
	2012S21	152.542	2.69441	0.546039	0.830333
	2012S23	173.667	3.24338	0.641459	0.962667
	2012S26	206.5	2.87343	0.54654	1.08467
	2012S27	299.317	3.3403	0.601116	1.02467
	2012S30	224.5	2.94453	0.559511	0.816667
	2012S32	226.048	3.17403	0.60676	0.894667
	2012S35	154.062	2.02878	0.420184	0.126333
	2012S38	340.5	3.14777	0.576111	-1.71067
	2012S45	294.758	3.67542	0.664226	1.227
	2012S46	295.897	2.93621	0.546714	-0.144
	2012S47	125.091	2.23418	0.479085	-0.395667
	2012S48	204.538	3.01257	0.584591	-1.27533
	2012S5	188.25	2.72945	0.533304	0.806667
	2012S51	224.261	2.86603	0.54901	0.755
	2012S52	153.391	1.65568	0.340687	1.05133
	2012S55	151.882	1.77939	0.366731	0.456333
	2013S1	263.022	3.01188	0.557945	-1.04367
	2013S10	150.067	2.59812	0.545574	1.589
	2013S11	239.444	3.37253	0.632997	-0.841333
	2013S12	177.4	2.79194	0.570908	0.967
	2013S13	187.353	2.75723	0.553261	1.334
	2013S14	145.312	2.92126	0.605027	1.25533
	2013S15	176.4	2.61717	0.535998	1.17467
	2013S16	148.667	2.99967	0.61923	1.502
	2013S17	153.4	2.25675	0.460066	1.93467
	2013S18	113.5	2.11994	0.473483	2.521
	2013S2	85.5	1.20798	0.275667	2.03167
	2013S21	308.636	2.9709	0.546753	0.606333
	2013S3	211.217	3.57558	0.680768	0.662
	2013S4	156.3	2.91649	0.593669	1.338
	2013S5	168.111	2.88233	0.609708	1.37667
	2013S6	188.667	2.73544	0.536375	1.182
	2013S7	197.167	3.33274	0.651945	-0.133667
	2013S8	168.75	2.98348	0.593086	0.649
	2013S9	163	2.49358	0.513925	0.182333
	2015S1	152.542	2.88859	0.585389	-0.318333
	2015S12	198.833	3.55521	0.689891	0.093
	2015S13	253.719	3.30562	0.618759	0.269074
	2015S14	195.037	3.36266	0.655502	0.61
	2015S15	246.875	3.47586	0.649468	0.732333
	2015S16	243.042	3.1834	0.605497	0.0773333
	2015S17	298.032	3.90476	0.716333	-0.693
	2015S18	234.935	3.4234	0.647979	-1.25633
	2015S19	313.234	3.86245	0.688558	-1.17967
	2015S2	269.5	3.03612	0.578637	0.403333
	2015S20	334	3.95513	0.701028	-0.872667
	2015S22	233.273	3.72291	0.705348	0.722333
	2015S3	197.84	3.49537	0.67455	0.838667
	2015S5	203.889	3.10986	0.604151	0.434667
	2015S6	145.2	2.31037	0.482585	0.256
	2015S7	181.867	2.72659	0.555849	-0.627
	2015S8	160.957	2.71218	0.555455	-0.274
	2015S9	226.917	3.652	0.682987	1.26133
	2016S1	205.385	2.07424	0.407705	0.19
	2016S10	148.154	2.89622	0.590429	-0.0553333
	2016S11	232.4	3.33193	0.634378	-0.697667
	2016S12	126.4	2.53927	0.525913	-0.476667
	2016S13	231.889	3.25556	0.61273	-0.673
	2016S14	278.933	3.80387	0.697825	-0.648
	2016S15	240.526	3.04007	0.577665	-0.296
	2016S16	244.833	3.14467	0.591312	-0.370333
	2016S17	288.417	3.65327	0.67342	-0.546667
	2016S18	217.615	2.94806	0.560735	-0.424
	2016S19	242.25	3.36159	0.633867	-0.332
	2016S2	150.833	2.77573	0.563343	-0.0883333
	2016S20	280.345	3.38491	0.631361	-0.597
	2016S21	208.455	1.41787	0.281132	-0.995
	2016S23	239.333	2.50885	0.482611	-1.13367
	2016S25	228.87	3.89925	0.733879	-0.844
	2016S26	202.036	3.58869	0.681911	-1.11667
	2016S27	437.8	3.74662	0.654221	-1.74633
	2016S3	349.882	2.59699	0.494451	-0.583333
	2016S31	338.276	3.69348	0.673915	-1.456
	2016S32	203.118	3.72195	0.71371	-0.757667
	2016S34	127	3.19701	0.665485	-0.705333
	2016S4	269.364	2.98763	0.553453	-0.986
	2016S5	162.353	2.08977	0.426025	0.406333
	2016S6	192.167	2.67591	0.522235	0.505667
	2016S7	242.273	2.98554	0.568428	0.554
	2016S8	165.261	3.25163	0.643091	0.035
	2016S9	189.8	3.53203	0.683115	0.368667
	2013SA	134.077	2.19972	0.467078	1.70467
	2013SB	113.13	1.56011	0.335912	1.88867
	2013SC	187.059	3.1172	0.617284	1.51105
	2013SD	154.867	2.98688	0.606196	0.785
	2014S101a	249.387	3.47945	0.648994	0.005
	2014S101b	277.037	3.63881	0.67465	0.005
	2014S105	238.69	3.74038	0.700139	0.375333
	2014S114	174.176	2.49885	0.509421	0.55
	2014S118	282.034	3.48363	0.64215	1.18733
	2014S120	180.316	2.6524	0.530061	0.811333
	2014S17	127.13	2.17556	0.460204	1.642
	2014S24	219.571	3.52987	0.694664	-0.962
	2014S30	248	3.63674	0.687045	-0.291667
	2014S33	200	3.22797	0.628524	-1.04867
	2014S39	173.455	3.33677	0.661609	-1.27267
	2014S42	218.115	3.01228	0.585857	0.384
	2014S44	251.25	3.82235	0.714844	1.419
	2014S49	243.875	2.31127	0.454849	-0.435
	2014S54	237	3.46361	0.665566	-0.808
	2014S56	268.438	3.45298	0.6365	-0.197333
	2014S63	223.138	3.40916	0.648438	-1.49667
	2014S67	224.37	2.84035	0.54755	-0.679333
	2014S69	298.24	3.93738	0.717872	0.191667
	2014S71	274.536	3.57202	0.65738	0.207667
	2014S74	280.022	3.71403	0.676638	0.257667
	2014S81	238.444	3.50438	0.658346	0.262667
	2014S83	284.036	3.45566	0.63495	0.182333
	2014S89	220.25	2.91058	0.561088	-0.059
	2014S96	206.667	3.41867	0.654197	-0.0253333

## Sheet: Supplementary Figures S1 and S2
Figure S2	YEAR	SST (degree C)	SI (%)
	1982	-0.985	100
	1983	-0.8125	100
	1984	-1.23429	100
	1985	-1.29333	100
	1986	-1.49	100
	1987	-1.16	100
	1989	-0.483333	0
	1990	-0.15	2
	1991	-0.03	13
	1992	-0.765	100
	1993	-1.354	100
	1994	-0.943333	100
	1995	-1.65	100
	1996	-0.6275	100
	1997	-0.48	100
	1998	-0.513333	100
	1999	0.09	0
	2001	-0.314286	28
	2002	-1.094	100
	2003	-0.326667	100
	2004	-1.002	1
	2005	-1.205	100
	2006	-1.15	100
	2007	-0.388	21
	2008	0.6825	0
	2009	0.235	6
	2010	0.0775	11
	2011	-0.4	12
	2012	-0.93	100
	2013	1.32	1
	2014	-0.245	89
	2015	-0.625	100
	2016	-0.25	100
	2017	-0.98	100
	2018	-0.335	80
	2019	-0.66	100
	2020	0.31	45
	1982	-1.455	100
	1983	-1.1675	100
	1984	-0.997778	100
	1985	-0.365	100
	1986	-1.63667	100
	1987	-1.26	100
	1989	-0.09	0
	1990	1.37	7
	1991	-0.663333	15
	1992	-0.8525	100
	1993	-1.016	100
	1994	-1.52	100
	1996	-0.3	100
	1997	-1.27	100
	1998	-1.00333	95
	1999	-0.015	0
	2001	-0.224	32
	2002	-1.0425	100
	2003	-0.7425	100
	2004	-0.663333	4
	2005	-1.13667	100
	2006	-0.896	100
	2007	-0.68	15
	2008	0.846667	0
	2009	0.28	7
	2010	0.275	14
	2011	-0.155	8
	2012	-0.63	100
	2013	1.4	0
	2014	-0.545	100
	2016	-0.535	100
	2017	-0.53	100
	2018	-0.94	84
	2019	-0.39	100
	2020	0.46	52
	1982	-0.902	100
	1983	-1.25333	100
	1984	0.31	100
	1985	-0.573333	100
	1986	-1.265	100
	1987	-1.01667	100
	1989	0.09	0
	1990	0.9075	6
	1991	-0.25	13
	1992	-0.912	100
	1993	-0.906667	90
	1994	-1.465	100
	1995	-1.01667	83
	1996	-0.806667	100
	1997	-0.32	80
	1998	-0.37	44
	1999	0.06	1
	2000	-1.61	100
	2001	-0.262857	37
	2002	-0.465	100
	2003	-0.413333	75
	2004	-0.32	1
	2005	-1.28	100
	2006	-0.975	100
	2007	0.345	8
	2008	0.6	0
	2009	0.695	3
	2010	0.084	10
	2011	0.65	4
	2012	-0.68	100
	2013	1.465	3
	2014	-0.645	100
	2015	-0.71	86
	2016	-0.575	100
	2017	-0.51	100
	2018	-0.405	76
	2019	-0.45	100
	2020	0.44	49
	1982	-0.925	100
	1983	-1.62667	100
	1984	0.44	55
	1985	-0.666667	31
	1986	-0.8	100
	1987	-1.005	100
	1989	0.055	0
	1990	1.045	0
	1991	-0.3	12
	1992	-0.443333	100
	1993	-0.546667	39
	1994	-1.58333	100
	1995	-0.7	46
	1996	-0.855	100
	1997	-0.1475	22
	1998	0.18	9
	1999	-0.18	1
	2001	-0.308571	38
	2002	-0.4775	38
	2003	-0.31	20
	2004	-0.785	0
	2005	-1.03	100
	2006	-0.543333	100
	2007	0.22	0
	2008	0.403333	0
	2009	0.9	0
	2010	-0.07	4
	2011	1.78	0
	2012	-0.888	100
	2013	0.12	9
	2014	-0.81	100
	2015	-0.515	39
	2016	-0.58	100
	2017	0.815	39
	2018	-0.18	74
	2019	-0.855	100
	2020	0.355	40
	1982	-0.808	100
	1983	-1.28	83
	1984	0.99	5
	1985	-0.29	9
	1986	-1.43	100
	1987	-1.135	100
	1989	0.77	0
	1990	1.26	0
	1991	-0.44	13
	1992	-0.244	95
	1993	-0.238	8
	1994	-1.54	100
	1995	-0.85	24
	1996	0.24	40
	1997	0.34	1
	1998	0.37	0
	1999	-0.463333	0
	2000	-0.208	5
	2001	-0.076	43
	2002	0.443333	1
	2003	-0.11	0
	2004	-0.313333	0
	2005	-1.28	100
	2006	0.1075	98
	2007	-0.275	0
	2008	0.3525	0
	2010	0.32	1
	2011	1.55	0
	2012	-0.866667	66
	2013	-0.55	20
	2014	-1.195	100
	2016	-0.66	100
	2017	1.415	6
	2018	-0.18	64
	2019	-0.25	100
	2020	0.55	30
	1982	-0.783333	63
	1983	-1.63333	48
	1984	0.665	0
	1985	-0.766667	0
	1986	-1.39	100
	1987	-1.41	100
	1988	0.39	2
	1989	0.415	0
	1990	0.6	0
	1991	-0.51	10
	1992	-0.205	41
	1993	-0.896667	2
	1994	-1.28	95
	1996	0.326667	8
	1997	-0.21	0
	1998	-1.72	0
	1999	-0.58	0
	2000	0.13	0
	2001	-0.454	28
	2002	0.04	0
	2003	0.06	0
	2004	-0.25	0
	2005	-1.52	100
	2006	0.106	35
	2007	-0.813333	0
	2008	0.24	0
	2009	0.04	0
	2010	0.706667	0
	2011	0.958	0
	2012	-1.2125	26
	2013	-0.645	27
	2014	-1.26	100
	2015	-0.84	13
	2017	1.855	0
	2018	-0.065	47
	2019	-0.255	82
	2020	-0.805	16
	1982	-0.6775	35
	1983	-1.29333	28
	1984	0.866667	0
	1985	-0.515	0
	1986	-0.48	100
	1987	-0.66	100
	1988	1.33	0
	1989	-0.14	0
	1990	1.092	0
	1991	-0.485	6
	1992	0.12	9
	1993	-0.1	1
	1994	-0.296667	32
	1995	-1.41	7
	1996	0.535	0
	1997	-0.355	0
	1999	-0.085	0
	2000	-0.31	0
	2001	-0.293333	13
	2002	0.025	0
	2003	-0.295	0
	2005	-1.51	100
	2006	-0.0666667	5
	2007	-0.43	0
	2008	0.313333	0
	2010	0.72	0
	2011	0.8325	0
	2012	-0.5	4
	2013	-0.77	25
	2014	-1.505	100
	2015	0.925	4
	2016	-0.61	100
	2017	1.88	0
	2018	0.465	29
	2019	0.08	34
	2020	-0.16	5
	1982	-0.292	39
	1983	-0.2875	29
	1984	0.538333	0
	1985	0.3125	0
	1986	0.48	84
	1988	0.57	0
	1989	-0.01	0
	1990	0.54	0
	1991	-0.745	4
	1992	-0.193333	3
	1993	0.5275	1
	1994	0.6425	23
	1995	-0.04	4
	1996	0.79	0
	1997	0.231667	0
	1999	0.44	0
	2000	0.335	0
	2001	0.0633333	22
	2002	0.536667	0
	2003	-0.14	0
	2005	0.005	94
	2006	1.415	2
	2007	-0.48	0
	2008	0.593333	0
	2011	1.04	0
	2012	0.195	2
	2013	-0.62	38
	2015	0.675	1
	2017	2.04	0
	2018	0.56	27
	2019	0.205	24
	2020	0.225	5
	1982	-0.044	11
	1983	-0.536667	3
	1984	0.2625	0
	1985	0.036	0
	1986	0.324	34
	1987	-1.03	100
	1988	-0.29	0
	1989	1.71	0
	1990	0.993333	0
	1991	-0.11	2
	1992	0.465	0
	1993	0.0466667	1
	1994	-0.135	4
	1995	0.24	0
	1996	0.51	0
	1997	0.03	0
	1998	-0.05	0
	1999	0.255	0
	2000	0.06	0
	2001	0.0728571	10
	2002	1.05	0
	2003	-0.055	0
	2005	0.405	37
	2006	1.56	0
	2007	-1	0
	2008	0.91	0
	2010	0.58	0
	2011	1.07333	0
	2012	1.13	0
	2013	-0.475	26
	2014	-1.335	100
	2015	0.37	0
	2017	2.175	0
	2018	0.825	14
	2019	0.505	5
	2020	0.68	1
	1982	-0.254286	3
	1983	-0.213333	0
	1984	0.604286	0
	1985	0.211667	0
	1986	0.516	5
	1988	0.83	0
	1989	0.58	0
	1990	1.35	0
	1991	-0.78	1
	1992	-1.555	0
	1993	0.485	1
	1994	0.845	0
	1995	0.13	0
	1996	0.7	0
	1997	-0.106667	0
	1999	0.2	0
	2000	0.225	0
	2001	-0.18	2
	2002	0.12	0
	2003	0.09	0
	2005	0.41	2
	2006	1.3825	0
	2007	-0.693333	0
	2008	0.52	0
	2010	0.85	0
	2011	0.733333	0
	2012	0.995	0
	2013	-0.535	9
	2014	-1.37	80
	2015	0.345	0
	2016	-0.92	60
	2017	1.905	0
	2018	0.49	3
	2019	0.97	0
	2020	0.755	0
	1982	-0.0666667	3
	1983	-0.00333333	0
	1984	0.282857	0
	1985	0.198333	0
	1986	0.7975	3
	1989	0.806	0
	1990	1.22	0
	1991	-0.975	2
	1992	-1.085	0
	1993	0.0316667	0
	1994	1.14	0
	1995	0.08	0
	1996	0.973333	0
	1997	-0.874	0
	1998	-0.89	0
	1999	-0.08	0
	2000	0.275	0
	2001	0.153333	8
	2002	0.02	0
	2003	-0.015	0
	2005	0.66	1
	2006	1.8425	0
	2007	-0.603333	0
	2008	0.5325	0
	2010	0.5	0
	2011	1.04	0
	2012	1.41	0
	2013	-0.165	12
	2014	-1.005	62
	2015	0.585	0
	2016	-0.395	47
	2017	2.045	0
	2018	0.89	3
	2019	1.44	0
	2020	1.165	0
	1982	-0.271667	0
	1983	0.368	0
	1984	0.148333	0
	1985	0.603333	0
	1986	0.63	2
	1987	-0.87	52
	1988	1.37	0
	1989	1.62333	0
	1990	2.335	0
	1991	-0.71	2
	1993	0.333333	0
	1994	1.13	0
	1995	0.135	0
	1996	0.76	0
	1997	-0.53	0
	1998	-1.4	0
	1999	0.65	0
	2001	0.06	0
	2002	-0.0825	0
	2005	0.286667	0
	2006	1.3725	0
	2007	-0.94	0
	2008	0.793333	0
	2009	0.33	0
	2010	0.49	0
	2011	0.6125	0
	2012	1.16	0
	2013	-0.515	5
	2014	0.06	44
	2015	0.67	0
	2016	-0.38	19
	2017	2	0
	2018	0.435	0
	2019	1.375	0
	2020	0.965	0
	1982	-0.9775	100
	1983	-0.7725	89
	1984	-0.504444	72
	1985	-1.00667	58
	1986	-1.115	100
	1987	-1.05	100
	1988	-0.822	100
	1989	0.9025	0
	1990	0.433333	0
	1991	-0.633333	0
	1992	-0.613333	100
	1993	-0.985	73
	1994	-1.25333	100
	1995	-0.43	5
	1996	-0.617778	100
	1997	-0.786	25
	1998	-1.058	31
	1999	0.365	0
	2001	1.252	0
	2002	-0.6875	100
	2003	-0.745	54
	2004	0.0988889	0
	2005	-0.785	100
	2006	-1.03667	100
	2007	0.613333	0
	2008	0.692857	0
	2009	0.83	0
	2010	0.59	0
	2011	1.08	0
	2012	-0.597143	100
	2013	1.005	0
	2014	0.66	3
	2015	-0.96	11
	2016	-0.125	100
	2017	-0.49	100
	2018	0.71	28
	2019	-0.635	100
	2020	1.155	0
	1982	-0.788333	100
	1983	-1.1	83
	1984	0.39125	53
	1985	-0.2875	41
	1986	-1.087	100
	1987	-1.03	100
	1988	-0.683333	100
	1989	0.652857	0
	1990	0.5025	0
	1991	0.095	3
	1992	-0.985	100
	1993	-0.97	53
	1994	-1.44	100
	1995	-0.43	12
	1996	-0.732857	100
	1997	-0.3	5
	1998	-0.395	20
	1999	0.355	0
	2000	-1.46	100
	2001	1.35	0
	2002	-0.606	100
	2003	-0.656667	10
	2004	0.35	0
	2005	-0.85	100
	2006	-0.825714	100
	2007	1.4275	0
	2008	0.88875	0
	2010	0.708571	0
	2011	1.084	0
	2012	-0.62	100
	2013	1.15	0
	2014	0.525	20
	2015	-0.6	9
	2016	-0.175	100
	2017	0.405	99
	2018	0.505	37
	2019	-0.27	100
	2020	0.735	0
	1982	-0.704	100
	1983	-1.12	40
	1984	0.603333	11
	1985	-0.151667	7
	1986	-0.717778	100
	1987	-0.664	100
	1988	-0.436667	100
	1989	0.7425	0
	1990	1.39	0
	1991	-0.303333	3
	1992	-0.931667	100
	1993	-0.33	25
	1994	-1.14	100
	1995	-0.625	13
	1996	-0.478333	70
	1997	-0.06	2
	1998	0.13	10
	1999	0.09	0
	2001	1.6825	5
	2002	0.21	53
	2003	-0.105	6
	2004	0.171667	0
	2005	-0.5	100
	2006	-0.78125	100
	2007	1.032	0
	2008	0.741429	0
	2009	0.885	0
	2010	0.78125	0
	2011	1.95857	0
	2012	-0.6625	78
	2013	1.29	0
	2014	0.375	49
	2015	0.025	5
	2016	-0.87	100
	2017	0.575	53
	2018	0.325	33
	2019	-0.175	100
	2020	0.77	1
	1982	-0.45	100
	1983	-1.035	53
	1984	0.606667	10
	1985	-0.114286	5
	1986	-0.746	100
	1987	-0.676	100
	1988	-0.573333	90
	1989	0.755	0
	1990	1.48	0
	1991	-0.23	4
	1992	-0.97	100
	1993	-0.12	16
	1994	-1.088	100
	1995	-0.54	20
	1996	-0.235	62
	1997	0.17	5
	1998	0.7	6
	1999	0.24	0
	2000	-0.33	58
	2001	0.51375	15
	2002	0.39	33
	2003	0.2325	2
	2004	0.094	0
	2005	-0.81	100
	2006	-0.45375	100
	2007	1.024	0
	2008	0.572857	0
	2009	1.16	0
	2010	0.555	0
	2011	1.68857	0
	2012	0.37	54
	2013	0.925	1
	2014	-0.76	77
	2015	0.3	9
	2016	-1.075	100
	2017	0.925	34
	2018	0.215	45
	2019	-0.02	100
	2020	0.915	11
	1982	-0.463333	94
	1983	-1.025	23
	1984	0.762222	1
	1985	0.178	0
	1986	0.4925	100
	1987	-0.795	100
	1988	-0.93	20
	1989	-0.06	0
	1990	1.385	0
	1991	-0.37	3
	1992	-0.236667	100
	1993	0.52	6
	1994	0.246667	95
	1995	-1.28	16
	1996	-0.0942857	14
	1997	-0.0614286	0
	1998	0.675	1
	1999	-0.37	0
	2000	0.8	15
	2001	0.66	9
	2002	0.513333	1
	2003	0.555	0
	2004	-0.165	0
	2005	-1.05	100
	2006	0.118571	95
	2007	0.744	0
	2008	0.172857	0
	2009	-0.38	0
	2010	0.461667	0
	2011	1.43	0
	2012	0.7275	14
	2013	0.735	3
	2014	-0.595	93
	2015	0.46	6
	2016	-0.98	100
	2017	1.035	8
	2018	0.955	38
	2019	0.105	89
	2020	0.935	7
	1982	-0.693333	48
	1983	-1.31667	12
	1984	0.82125	0
	1985	0.158	0
	1986	0.4925	64
	1987	-0.45	100
	1988	0	0
	1989	0.55	0
	1990	1.49	0
	1991	-0.58	1
	1992	-0.74	90
	1993	0.36	0
	1994	-0.105	45
	1995	-1.19	9
	1996	0.285	1
	1997	-0.0425	0
	1998	0.656667	0
	1999	0.03	0
	2000	0.9	2
	2001	0.913333	2
	2002	0.324	0
	2003	-0.47	0
	2004	-0.0983333	0
	2005	-0.95	100
	2006	0.686667	42
	2007	0.443333	0
	2008	0.456	0
	2010	0.376667	0
	2011	1.576	0
	2012	0.738333	1
	2013	0.51	3
	2014	-0.31	85
	2015	0.42	6
	2016	-0.665	100
	2017	1.89	0
	2018	0.33	27
	2019	0.685	50
	2020	1.285	3
	1982	-0.376	19
	1983	-1.038	5
	1984	0.704	0
	1985	0.285	2
	1986	0.888	34
	1987	-0.6	100
	1988	0.6	0
	1989	-0.156667	0
	1990	0.626	0
	1991	-0.54	1
	1992	-0.83	38
	1993	-0.184	0
	1994	0.183333	21
	1995	-0.51	3
	1996	0.165	1
	1997	-0.45	0
	1998	0.73	0
	1999	0	0
	2000	0.723333	0
	2001	0.236667	1
	2002	-0.2325	0
	2003	-0.64	0
	2004	-0.324	0
	2005	-0.126667	66
	2006	0.9725	5
	2007	-0.0566667	0
	2008	0.324	0
	2009	-0.58	0
	2010	1.18	0
	2011	1.372	0
	2012	0.873333	0
	2013	-0.01	8
	2014	-1.14	85
	2015	0.245	6
	2016	-0.51	100
	2017	2.135	0
	2018	0.175	25
	2019	0.49	26
	2020	1.55	4
	1982	-0.86	11
	1983	-0.852	1
	1984	0.656667	0
	1985	0.395	0
	1986	1.13333	4
	1987	-0.555	100
	1989	-0.123333	0
	1990	0.64	0
	1991	-0.615	1
	1992	-0.75	14
	1993	0.1675	1
	1994	0.418	3
	1995	-0.14	0
	1996	0	0
	1997	-0.475556	0
	1998	0.93	0
	1999	0.29	0
	2000	0.35	0
	2001	-0.17	0
	2002	0.203333	0
	2003	0.325	0
	2004	-0.532857	0
	2005	0.705	12
	2006	0.2075	0
	2007	-0.61	0
	2008	0.413333	0
	2009	-1.03	0
	2010	1.05	0
	2011	1.15	0
	2012	0.81	0
	2013	-0.57	5
	2014	-1.025	61
	2015	0.43	1
	2016	-0.59	100
	2017	2.105	0
	2018	-0.2	13
	2019	0.52	13
	2020	1.285	0
	1982	0.462	3
	1983	-0.43	0
	1984	0.368	0
	1985	0.08	0
	1986	1.07333	0
	1987	-0.76	69
	1989	-0.37	0
	1990	0.692	0
	1992	0.28	2
	1993	-0.108	0
	1994	0.612	0
	1995	0.1	0
	1996	0.4425	0
	1997	0.14	0
	1998	0.675	0
	1999	0.36	0
	2000	0.66	0
	2001	1.00857	0
	2002	0.29	0
	2003	0.245	0
	2004	-1.15	0
	2005	1.02333	0
	2006	1.155	0
	2008	0.055	0
	2009	-1.2	0
	2010	1.21	0
	2011	1.032	0
	2012	0.893333	0
	2013	-0.02	4
	2014	-0.87	40
	2015	0.195	0
	2016	-0.575	80
	2017	2	0
	2018	0.68	1
	2019	1.495	5
	2020	0.96	0
	1982	0.82	3
	1983	-0.255	0
	1984	0.57	0
	1985	0.63	0
	1986	0.898	1
	1987	-0.87	58
	1988	0.7	0
	1989	-0.311667	0
	1990	-0.0475	0
	1992	0.19	1
	1993	1.06333	0
	1994	0.735	0
	1995	0.32	0
	1996	1.21	0
	1997	-0.028	0
	1998	0.84	0
	1999	-0.775	0
	2000	0.45	0
	2001	0.201429	0
	2002	0.0766667	0
	2004	-0.965	0
	2005	0.996667	0
	2006	2.59	0
	2008	0.43875	0
	2009	-0.785	0
	2010	-0.163333	0
	2011	1.31	0
	2012	1.175	0
	2013	0.04	5
	2014	-0.3	48
	2015	0.655	0
	2016	-0.805	70
	2017	1.745	0
	2018	0.88	2
	2019	1.55	1
	2020	1.07	0
	1982	0.002	0
	1983	0.775	0
	1984	-0.6325	0
	1985	0.76	0
	1986	1.08333	0
	1988	0.633333	0
	1989	0.496667	0
	1990	1.512	0
	1992	0.25	0
	1993	0.7675	0
	1994	1.01333	0
	1995	0.64	0
	1996	0.6575	0
	1997	0.116	0
	1998	0.198	0
	1999	0.22	0
	2000	0.33	0
	2001	0.5875	0
	2002	0.05	0
	2003	0.49	0
	2005	1.09667	0
	2006	2.69	0
	2007	-0.155	0
	2008	1.03	0
	2009	-1.4	0
	2010	-0.07	0
	2011	1.275	0
	2012	1.26	0
	2013	-0.1	2
	2014	-0.78	34
	2015	1.105	0
	2016	-0.72	28
	2017	1.65	0
	2018	1.015	0
	2019	1.475	0
	2020	1.26	0
	1982	0.34	0
	1983	-0.0966667	0
	1984	-0.306	0
	1985	0.298	0
	1986	0.81	0
	1987	-1.38	21
	1988	0.18	0
	1989	0.68	0
	1990	0.323333	0
	1991	-1.64	0
	1992	-0.455	0
	1993	0.795	0
	1994	1.48	0
	1995	0.22	0
	1996	0.53	0
	1997	0.4425	0
	1998	-0.795	0
	2000	0.56	0
	2001	-0.0433333	0
	2002	-0.205	0
	2003	0.815	0
	2005	0.4725	0
	2006	0.95	0
	2007	-0.516667	0
	2008	0.89	0
	2009	-1.1	0
	2010	0.13	0
	2011	1.076	0
	2012	1.52	0
	2013	0.105	0
	2014	0.305	24
	2015	0.62	0
	2016	-0.43	2
	2017	1.495	0
	2018	0.88	0
	2019	1.28	0
	2020	1.565	0
	1982	-0.775	100
	1983	-1.41	40
	1984	1.4	4
	1985	0.583333	7
	1986	0.904	27
	1987	-0.50125	100
	1988	-0.8	100
	1989	1.5625	1
	1990	1.725	0
	1991	-0.415	0
	1992	0.303333	76
	1993	-0.611667	100
	1994	0.1	16
	1995	-0.555	16
	1996	-0.0928571	48
	1997	0.2975	1
	1998	0.946667	2
	1999	0.87	1
	2001	2.7625	1
	2002	-0.0875	32
	2003	0.274	1
	2004	1.05286	0
	2005	-0.956	100
	2006	0.23	100
	2007	1.6775	0
	2008	1.40571	0
	2009	1.0225	0
	2010	1.79	0
	2011	2.58429	0
	2012	-0.445	69
	2013	1.645	0
	2014	0.98	5
	2015	-0.175	1
	2016	-0.085	94
	2017	1.235	22
	2018	0.78	0
	2019	0.66	17
	2020	1.92	0
	1982	-0.53	100
	1983	-0.595	23
	1984	1.989	7
	1985	0.525	2
	1986	1.18	17
	1987	-0.634286	100
	1988	-0.805	45
	1989	1.755	1
	1990	1.7475	0
	1991	-0.045	1
	1992	-0.71	74
	1993	-0.666667	60
	1994	-0.438	5
	1995	0.11	7
	1996	0.0916667	16
	1997	0.174	1
	1998	0.893333	1
	1999	0.75	1
	2001	2.228	0
	2002	-0.075	8
	2003	1.25	2
	2004	0.7625	0
	2005	-1.26	100
	2006	0.17	55
	2007	1.2325	1
	2008	1.42667	0
	2009	1.13667	0
	2010	1.34	0
	2011	1.975	0
	2012	-0.57	38
	2013	1.655	0
	2014	1.14	12
	2015	-0.03	1
	2016	-0.55	89
	2017	2.075	13
	2018	0.225	0
	2019	0.495	15
	2020	1.95	0
	1982	-0.648	100
	1983	-0.785	12
	1984	1.44182	0
	1985	0.483333	0
	1986	0.682	38
	1987	-0.55	100
	1988	-0.335	50
	1989	0.446	0
	1990	1.7475	0
	1991	0.34	0
	1992	-0.631667	100
	1993	-0.384	59
	1994	0.18	14
	1995	-0.68	6
	1996	0.12	15
	1997	0.0857143	0
	1998	0.28	1
	1999	0.75	0
	2001	2.202	0
	2002	-0.2525	6
	2003	1.39	0
	2004	0.411818	0
	2005	-1.14333	100
	2006	-0.0375	94
	2007	0.648	0
	2008	0.835	0
	2009	1.605	0
	2010	1.324	0
	2011	1.84833	0
	2012	-0.62	50
	2013	1.655	0
	2014	0.815	8
	2015	-0.115	0
	2016	-0.92	100
	2017	1.835	24
	2018	0.53	0
	2019	0.585	25
	2020	1.82	0
	1982	-0.684	53
	1983	-0.21	0
	1984	1.17556	3
	1985	0.528	0
	1986	1.21	12
	1987	-0.526667	100
	1988	-0.433333	10
	1989	0.528333	0
	1990	1.6125	0
	1991	0.4	0
	1992	-0.404	77
	1993	-0.784	27
	1994	0.1675	2
	1995	-1.51	2
	1996	0.344286	1
	1997	0.036	0
	1998	-0.0533333	0
	1999	0.1	0
	2000	-1.615	14
	2001	2.002	0
	2002	-0.08	0
	2003	-1.005	0
	2004	0.595	0
	2005	-1.13333	94
	2006	-0.53	35
	2007	1.364	0
	2008	0.901429	0
	2009	1.375	0
	2010	1.144	0
	2011	2.355	0
	2012	-0.99	16
	2013	1.685	0
	2014	1.035	11
	2015	-0.205	0
	2016	-0.675	100
	2017	1.5	10
	2018	0.48	0
	2019	0.295	11
	2020	1.44	0
	1982	-0.461667	35
	1983	0.123333	4
	1984	1.06375	4
	1985	0.732	2
	1986	1.19143	1
	1987	-0.415	100
	1988	-0.27	0
	1989	0.315	0
	1990	1.5275	0
	1991	-0.12	0
	1992	-0.595	39
	1993	0.2075	5
	1994	0.246667	0
	1995	-0.16	0
	1996	0.568	0
	1997	-0.064	0
	1998	0.9	0
	1999	0.24	0
	2000	-1.165	5
	2001	1.3625	0
	2002	-0.213333	0
	2003	-1.04	0
	2004	0.456	0
	2005	-0.825	52
	2006	0.133333	6
	2007	1.16667	0
	2008	0.38	0
	2009	0.7	0
	2010	1.1225	0
	2011	2.43	0
	2012	0.16	0
	2013	1.555	0
	2014	2.025	18
	2015	0.05	1
	2016	-0.705	100
	2017	1.735	0
	2018	0.865	0
	2019	0.385	3
	2020	1.28	0
	1982	-0.536	25
	1983	-0.062	0
	1984	0.593333	1
	1985	0.674	3
	1986	1.17333	2
	1987	-0.412	100
	1988	-0.486667	0
	1989	-0.79	0
	1990	1.19333	0
	1992	-0.18	44
	1993	-0.0025	4
	1994	0.221429	0
	1995	-0.16	0
	1996	0.678333	0
	1997	0.07	0
	1998	0.63	0
	1999	-0.795	0
	2000	-0.765	3
	2001	0.55	0
	2002	0.416667	0
	2003	-0.79	0
	2004	-0.282	0
	2005	0.43	53
	2006	0.95	14
	2007	1.182	0
	2008	0.752	0
	2009	-0.53	0
	2010	0.956	0
	2011	2.1	0
	2012	0.49	1
	2013	1.415	0
	2014	0.015	18
	2015	0.25	0
	2016	-0.95	100
	2017	2.405	1
	2018	0.46	0
	2019	0.525	6
	2020	0.95	0
	1982	-0.264	3
	1983	0.745	0
	1984	1.2025	0
	1985	0.556	0
	1986	0.973333	0
	1987	-0.005	68
	1988	-0.7	0
	1989	0.873333	0
	1990	1.24	0
	1991	-1.51	0
	1992	-0.246667	2
	1993	-0.138	0
	1994	0.585	0
	1995	0.02	0
	1996	1.106	0
	1997	-0.55	0
	1998	0.77	0
	2000	-0.386667	0
	2001	1.64	0
	2002	0.466667	0
	2003	0.27	0
	2004	0.226667	0
	2005	0.82	1
	2006	1.01	0
	2007	1.138	0
	2008	0.568333	0
	2009	0.27	0
	2010	0.96	0
	2011	1.19	0
	2012	0.83	0
	2013	1.45	0
	2015	0.385	0
	2016	-1.065	100
	2017	2.535	0
	2018	0.89	0
	2019	0.51	0
	2020	1.01	0
	1982	0.135	0
	1983	0.73	0
	1984	0.363333	0
	1985	0.308	0
	1986	0.5725	0
	1987	-0.13	30
	1988	-0.33	0
	1989	0.89	0
	1990	1.315	0
	1991	-1.35	0
	1992	-0.193333	0
	1993	0.43	0
	1994	0.418571	0
	1995	0.286667	0
	1996	1.1575	0
	1997	-0.44	0
	1998	0.835	0
	1999	-0.69	0
	2000	0.02	0
	2001	0.635	0
	2002	0.26	0
	2003	0.51	0
	2004	0.2075	0
	2005	0.933333	0
	2006	0.866	0
	2007	0.762	0
	2008	0.792	0
	2009	-1.3	0
	2010	0.11	0
	2011	1.64667	0
	2013	0.91	0
	2014	-0.615	24
	2015	0.485	0
	2016	-1.6	100
	2017	2.225	0
	2018	0.785	0
	2019	0.795	0
	2020	1.48	0
	1982	0.4	0
	1983	1.118	0
	1984	1.2	0
	1985	0.7875	0
	1986	1.178	0
	1987	-0.485	29
	1988	-0.115	0
	1989	1.19	0
	1990	0.94	0
	1991	-1.1	0
	1992	-0.15	0
	1993	0.01	0
	1994	0.824286	0
	1995	0.393333	0
	1996	1.2575	0
	1997	-0.004	0
	1998	0.743333	0
	1999	-0.82	0
	2000	0.6	0
	2001	0.386667	0
	2002	-0.443333	0
	2003	0.795	0
	2004	-0.163333	0
	2005	1.21	0
	2006	1.75	0
	2007	1.074	0
	2008	0.704	0
	2009	-1.4	0
	2010	0.442	0
	2011	1.71	0
	2012	2.13	0
	2013	0.495	0
	2014	0.095	22
	2015	1.065	0
	2016	-0.765	77
	2017	1.745	0
	2018	1.05	0
	2019	1.25	0
	2020	1.895	0
	1982	0.603333	0
	1983	1.25	0
	1984	0.253333	0
	1985	0.545	0
	1986	0.67	0
	1987	-0.785	18
	1988	-0.895	0
	1989	1.275	0
	1990	2.25	0
	1991	-1.37	0
	1992	0.41	0
	1993	0.096	0
	1994	0.833333	0
	1995	0.27	0
	1996	0.49	0
	1997	0.52	0
	1998	0.61	0
	2000	0.45	0
	2001	0.662	0
	2002	-0.213333	0
	2003	1.41667	0
	2004	0.116667	0
	2005	0.815	0
	2006	0.565	0
	2007	1.0625	0
	2008	0.606	0
	2009	-1.49	0
	2010	0.455	0
	2011	1.9	0
	2013	0.27	0
	2015	0.76	0
	2016	-0.58	43
	2017	1.56	0
	2018	0.89	0
	2019	1.315	0
	2020	2.055	0
	1982	0.2125	0
	1983	0.407143	0
	1984	0.92	0
	1985	0.396667	0
	1986	0.885	0
	1987	-1.4	6
	1988	-0.835	0
	1989	0.8925	0
	1990	2.23	0
	1991	-1.2	0
	1992	0.42	0
	1993	0.61	0
	1994	1.0375	0
	1995	0.505	0
	1996	0.8	0
	1997	0.513333	0
	1998	-0.34	0
	1999	-0.28	0
	2000	0.17	0
	2001	0.526667	0
	2002	0.12	0
	2003	1.69	0
	2004	0.11	0
	2005	1.22667	0
	2006	1.275	0
	2007	0.346	0
	2008	0.736	0
	2009	-1.5	0
	2010	0.2125	0
	2013	0.075	0
	2014	0.65	11
	2015	0.9	0
	2016	-0.025	14
	2017	1.54	0
	2018	0.845	0
	2019	1.28	0
	2020	1.98	0
	1982	0.138	0
	1983	0.0144444	0
	1984	-0.0525	0
	1985	0.543333	0
	1986	0.808333	0
	1987	-1.69	10
	1988	-0.16	0
	1989	1.40667	0
	1990	0.45	0
	1991	-0.44	0
	1992	0.45	0
	1993	1.375	0
	1994	1.35	0
	1995	0.45	0
	1996	0.703333	0
	1997	0.126	0
	1998	0.395	0
	1999	0.53	0
	2000	0.56	0
	2001	0.68	0
	2002	0.13	0
	2003	1.525	0
	2004	-1.3	0
	2005	1.225	0
	2006	1.06714	0
	2007	0.408	0
	2008	0.804	0
	2009	-0.4975	0
	2010	0.36	0
	2011	0.57	0
	2012	0.64	0
	2013	0.38	0
	2015	1.08	0
	2016	0	3
	2017	1.55	0
	2018	0.9	0
	2019	1.54	0
	2020	2.15	0
	2013	0.445	100
	2014	0.37	100
	2015	-0.08	100
	2016	-1.295	100
	2017	0.8	100
	2018	-0.995	100
	2019	-0.795	100
	2020	0.91	100
	1982	-0.09	52
	1983	1.085	52
	1984	1.61125	41
	1985	1.25667	38
	1986	1.17286	52
	1987	-0.682	100
	1988	-0.916667	30
	1989	1.03	10
	1990	0.82	5
	1991	0.366667	4
	1992	-0.485	29
	1993	1.09857	16
	1994	0.35	3
	1996	0.4575	21
	1997	-1.20667	19
	1998	0.4925	23
	1999	0.84	11
	2000	-0.305	9
	2001	2.015	12
	2002	0.943333	14
	2003	1.48	17
	2004	1.51833	9
	2005	-0.75	81
	2006	-0.3225	23
	2007	1.4075	7
	2008	1.39444	2
	2010	1.655	1
	2011	1.04	5
	2012	0.47	3
	2013	2.205	5
	2014	0.15	27
	2015	-0.01	6
	2016	-0.04	44
	2017	2.28	5
	2018	0.22	6
	2019	0.135	16
	2020	1.46	10
	1982	0.23	35
	1983	1.04	35
	1984	1.18143	20
	1985	0.996667	14
	1986	1.59778	16
	1987	-0.542	100
	1988	-1.12	19
	1989	1.04	7
	1990	1.825	4
	1991	0.903333	3
	1993	0.684	10
	1994	0.66	5
	1996	0.57	15
	1997	-1.08	10
	1998	1.06667	14
	1999	1.18	10
	2000	-0.166667	9
	2001	1.71667	8
	2002	1.585	14
	2003	0.61	12
	2004	1.51333	8
	2005	0.52	72
	2006	0.276667	12
	2007	1.5625	8
	2008	1.63111	1
	2010	1.02667	2
	2011	1.125	4
	2012	1.52	5
	2013	1.935	3
	2014	0.08	44
	2015	0.31	5
	2016	-0.985	48
	2017	2.61	9
	2018	0.27	8
	2019	0.7	17
	2020	2.065	3
	1982	-0.416667	17
	1983	0.213333	10
	1984	1.56	9
	1985	0.9325	9
	1986	1.46	3
	1987	-0.374	100
	1988	-0.81	4
	1989	0.9175	1
	1990	0.955	0
	1991	0.185	1
	1992	-0.38	9
	1993	0.87	1
	1994	0.12	1
	1996	0.56	2
	1997	-0.395	1
	1998	0.793333	0
	1999	0.95	0
	2000	0.103333	0
	2001	1.505	0
	2002	1.375	1
	2003	1.19	0
	2004	0.878333	1
	2005	1.16333	36
	2006	0.485	0
	2007	1.5425	0
	2008	1.66625	0
	2009	1.21	0
	2010	1.04	0
	2011	1.904	0
	2012	1.2	0
	2013	1.755	0
	2014	0.645	45
	2015	0.4	0
	2016	-1.045	50
	2017	2.545	0
	2018	1.17	0
	2019	1.73	3
	2020	1.845	0
	1982	-0.0233333	9
	1983	0.24	5
	1984	1.3225	2
	1985	1.08	5
	1986	1.17111	0
	1987	-0.5975	100
	1988	-0.4425	0
	1989	1.13333	0
	1990	0.588	0
	1991	-0.303333	0
	1992	0.49	2
	1993	0.658	0
	1994	0.676667	0
	1995	1.61	0
	1996	0.7	0
	1997	-0.04	0
	1998	0.2425	0
	1999	0.235	0
	2000	-0.98	0
	2001	1.485	0
	2002	0.443333	0
	2003	-0.83	0
	2004	0.81	0
	2005	1.24	7
	2006	0.69	0
	2007	1.392	0
	2008	0.932222	0
	2009	1.22	0
	2010	0.7475	0
	2011	1.36	0
	2012	1.22	0
	2013	1.87	0
	2014	0.69	48
	2015	0.395	0
	2016	-1.135	63
	2017	2.18	0
	2018	1.055	0
	2019	1.44	0
	2020	1.38	0
	1982	0.126667	2
	1983	0.5375	0
	1984	1.40333	0
	1985	0.92	0
	1986	1.11286	0
	1987	-0.6125	73
	1988	-0.45	0
	1989	1.545	0
	1990	0.98	0
	1991	-0.68	0
	1992	1.27	0
	1993	1.022	0
	1994	0.5175	0
	1995	1.57	0
	1996	0.821429	0
	1997	-0.3925	0
	1998	0.663333	0
	1999	0.346667	0
	2000	-0.34	0
	2001	1.365	0
	2002	-0.1375	0
	2003	-0.43	0
	2004	0.513333	0
	2005	1.09	0
	2006	0.805	0
	2007	1.3025	0
	2008	0.584286	0
	2009	0.75	0
	2010	0.69	0
	2011	1.64667	0
	2012	1.36	0
	2013	1.835	0
	2014	0.965	47
	2015	0.07	0
	2016	-0.46	71
	2017	2.245	0
	2018	0.925	0
	2019	1.29	0
	2020	1.935	0
	1982	0.48	0
	1983	0.69	0
	1984	0.6575	0
	1985	0.7175	0
	1986	1.51	0
	1987	-0.495	51
	1988	-1.21	0
	1989	1.24	0
	1990	1.725	0
	1991	-1.76	0
	1992	-0.285	0
	1993	0.481667	0
	1994	0.05	0
	1995	-0.505	0
	1996	0.56625	0
	1997	-0.74	0
	1998	0.24	0
	1999	0.595	0
	2000	0.21	0
	2001	2.05	0
	2002	0.43	0
	2003	0.42	0
	2004	0.8975	0
	2005	1.19667	0
	2006	0.19	0
	2007	1.046	0
	2008	0.375	0
	2009	1.12	0
	2010	0.498	0
	2011	1.925	0
	2012	0.78	0
	2013	1.39	0
	2014	0.87	39
	2015	0.25	0
	2016	-1.06	92
	2017	2.305	0
	2018	0.98	0
	2019	1.19	0
	2020	2.195	0
	1982	0.687143	0
	1983	0.863333	0
	1984	1.085	0
	1985	0.9275	0
	1986	1.425	0
	1988	0.66	0
	1989	1.35	0
	1990	1.11333	0
	1991	-1.5	0
	1992	0.795	0
	1993	0.1175	0
	1994	0.69	0
	1995	-0.215	0
	1996	0.887143	0
	1997	0.016	0
	1998	0.4075	0
	1999	0.93	0
	2000	0.03	0
	2001	1.1125	0
	2002	-0.225	0
	2003	1.065	0
	2004	0.455	0
	2005	1.08	0
	2006	0.225	0
	2007	1.19	0
	2008	0.35	0
	2009	1.385	0
	2010	0.48	0
	2011	0.68	0
	2013	1.255	0
	2014	2.34	27
	2015	1.04	0
	2016	-1.28	67
	2017	2.3	0
	2018	1.035	0
	2019	1.28	0
	2020	2.275	0
	1982	0.548333	0
	1983	0.9225	0
	1984	1.25	0
	1985	0.76	0
	1986	1.3475	0
	1987	-0.393333	23
	1989	1.46167	0
	1990	1.03667	0
	1991	-1.37	0
	1992	0.37	0
	1993	0.615	0
	1994	0.98	0
	1995	0.473333	0
	1996	0.7325	0
	1997	0.652	0
	1998	0.3825	0
	1999	0.7	0
	2000	0.193333	0
	2001	0.676	0
	2002	0.17	0
	2003	1.045	0
	2004	0.97	0
	2005	1.04	0
	2006	0.453333	0
	2007	1.43833	0
	2008	1.05667	0
	2009	1.24	0
	2010	0.47	0
	2011	2.12	0
	2012	1.21	0
	2013	0.985	0
	2014	1.585	17
	2015	0.265	0
	2016	-1.175	39
	2017	2.105	0
	2018	1.155	0
	2019	1.525	0
	2020	2.285	0
	1982	0.462	0
	1983	1.1875	0
	1984	-0.26	0
	1985	0.43	0
	1986	1.315	0
	1987	-0.32	19
	1989	1.49833	0
	1990	1.5	0
	1991	-1.72	0
	1992	0.49	0
	1993	1.39333	0
	1994	1.095	0
	1995	0.413333	0
	1996	0.97	0
	1997	0.075	0
	1998	0.646667	0
	1999	0.68	0
	2000	0.625	0
	2001	1.45	0
	2002	-0.64	0
	2003	1.26	0
	2004	0.032	0
	2005	1.24	0
	2006	0.804	0
	2007	1.792	0
	2008	0.9	0
	2009	1.44	0
	2010	0.04	0
	2011	1.11667	0
	2012	1.735	0
	2013	0.77	0
	2014	1.825	10
	2015	-0.165	0
	2016	0.005	38
	2017	1.845	0
	2018	1.14	0
	2019	2.09	0
	2020	2.735	0
	1982	0.95	0
	1983	1.036	0
	1984	0.715	0
	1985	0.535	0
	1986	1.26714	0
	1987	-0.83	12
	1988	-0.38	0
	1989	1.34333	0
	1990	1.725	0
	1991	-0.28	0
	1992	-0.225	0
	1993	1.31667	0
	1994	1.69667	0
	1995	0.78	0
	1996	1.35167	0
	1997	0.62	0
	1998	-1.62	0
	1999	0.58	0
	2000	0.615	0
	2001	0.925	0
	2002	0.153333	0
	2003	1.72	0
	2005	1.36	0
	2006	1.64833	0
	2007	1.932	0
	2008	0.66	0
	2010	0.39	0
	2011	1.16667	0
	2012	3.21	0
	2013	0.76	0
	2014	0.905	8
	2015	0.785	0
	2016	-0.765	12
	2017	1.825	0
	2018	1.25	0
	2019	1.74	0
	2020	2.7	0
	1982	-0.2175	100
	1983	-0.066	87
	1984	0.1	44
	1985	0.405	36
	1986	-0.444444	72
	1987	-0.68	100
	1988	-0.663333	100
	1989	1.84833	0
	1990	1.3	0
	1991	0.785	1
	1992	-0.478	100
	1993	0.388571	21
	1994	-0.442	100
	1996	-0.437143	100
	1997	-0.903333	50
	1998	1.56667	2
	1999	0.765	3
	2000	-1.19	100
	2001	1.47	0
	2002	-0.416	100
	2003	1.318	3
	2004	0.438333	0
	2005	-0.762	100
	2006	-0.486	100
	2007	1.02833	0
	2008	1.715	0
	2009	0.015	13
	2010	1.76	0
	2011	0.691667	0
	2012	-0.12	100
	2013	1.39	0
	2014	1.09	9
	2015	0.295	6
	2016	0.62	37
	2017	0.75	12
	2018	0.53	7
	2019	-0.09	90
	2020	2.805	1
	1982	-0.346667	100
	1983	0.195	65
	1984	-0.0757143	33
	1985	0.2	17
	1986	-1.03571	60
	1987	-0.293333	100
	1988	-0.665714	100
	1989	0.733333	2
	1990	0.34	1
	1991	0.43	2
	1992	-0.645	100
	1993	-0.0925	13
	1994	-0.66	91
	1996	-0.23	100
	1998	1.06333	3
	1999	-0.0633333	4
	2001	1.135	2
	2002	-0.67	100
	2003	-0.17	3
	2005	-0.784	100
	2006	-0.705	100
	2007	0.478333	1
	2008	0.635	1
	2009	1.08	10
	2010	1.9775	1
	2011	0.435	1
	2012	-1.21	96
	2013	0.84	1
	2014	0.125	16
	2015	0.215	7
	2016	0.22	31
	2017	0.535	9
	2018	0.06	9
	2019	-0.19	95
	2020	1.25	4
	1982	-0.35	91
	1983	1.285	51
	1984	1.055	21
	1985	0.735	13
	1986	0.585714	60
	1987	-0.63	100
	1988	-0.77	72
	1989	1.19	1
	1990	1.65667	0
	1991	0.493333	0
	1992	-0.54	100
	1993	0.942	6
	1994	-0.44	49
	1996	-0.1325	79
	1997	-0.5	11
	1998	0.965	1
	1999	0.535	1
	2000	-1.275	50
	2001	2.37	0
	2002	-0.91	91
	2003	-0.05	0
	2004	1.504	0
	2005	-1.085	100
	2006	-1.19667	67
	2007	1.06	1
	2008	1.4	0
	2009	1.41	2
	2010	1.105	0
	2011	2.0975	0
	2012	-1.3	49
	2013	1.025	1
	2014	0.955	15
	2015	0.1	0
	2016	-0.36	26
	2017	1.925	5
	2018	-0.04	5
	2019	-0.695	66
	2020	1.355	0
	1982	-0.815	57
	1983	0.462	38
	1984	1.07	30
	1985	1.02	15
	1986	1.08286	50
	1987	-0.976667	100
	1988	-0.468	49
	1989	0.986667	0
	1990	1.15	1
	1991	0.283333	1
	1992	-0.0433333	90
	1993	1.38286	3
	1994	0.72	37
	1996	-0.103333	53
	1997	-0.13	12
	1998	1.2625	3
	1999	0.8	5
	2000	-0.2225	37
	2001	2.038	1
	2002	0.255	60
	2003	1.35	5
	2004	1.02	2
	2005	-0.95	100
	2006	0.2275	46
	2007	0.9	2
	2008	2.20667	0
	2009	1.9	1
	2010	1.97	0
	2011	2.49833	0
	2012	-0.47	33
	2013	1.255	0
	2014	0.13	22
	2015	0.135	0
	2016	0.13	31
	2017	2.685	2
	2018	-0.825	3
	2019	0.06	45
	2020	1.745	0
	1982	-1.02	20
	1983	0.6775	4
	1984	0.535	6
	1985	0.878	1
	1986	2.02429	4
	1987	-0.77	100
	1988	0.1	6
	1989	1.78	0
	1990	1.0225	0
	1991	1.37	0
	1992	0.02	45
	1993	1.24571	0
	1994	0.5925	2
	1996	1.25333	10
	1997	0.065	0
	1998	1.4275	0
	1999	0.81	0
	2000	0.39	2
	2001	2.525	0
	2002	0.93	10
	2003	1.00333	0
	2004	1.0125	0
	2005	0.595	53
	2006	0.58375	7
	2007	1.1425	0
	2008	1.74571	0
	2009	1.48	0
	2010	1.174	0
	2011	2.13125	0
	2012	-0.27	2
	2013	1.255	0
	2014	0.43	15
	2015	0.115	0
	2016	-0.365	24
	2017	2.65	0
	2018	0.605	0
	2019	0.85	16
	2020	1.52	0
	1982	-0.356667	2
	1983	0.0333333	0
	1984	0.623333	2
	1985	0.45	0
	1986	1.67111	0
	1987	-0.813333	87
	1988	0.2625	0
	1989	2.275	0
	1990	0.55	0
	1991	1.37	0
	1992	0.265	18
	1993	1.098	0
	1994	1.15667	0
	1995	0.21	0
	1996	0.988	0
	1997	0.226667	0
	1998	1.42	0
	2000	-0.1	0
	2001	3.37	0
	2002	0.276667	0
	2003	-0.556667	0
	2004	0.936667	0
	2005	1.03	7
	2006	0.496667	0
	2007	1.485	0
	2008	1.40667	0
	2009	2.27	0
	2010	1.214	0
	2011	1.715	0
	2012	0.663333	0
	2013	1.51	0
	2014	0.19	17
	2015	0.2	0
	2016	-0.535	20
	2017	2.645	0
	2018	1.53	0
	2019	0.595	4
	2020	1.5	0
	1982	-0.02	2
	1983	0.25	0
	1984	0.703333	2
	1985	0.76	0
	1986	1.71375	0
	1987	-0.87	76
	1988	-0.51	0
	1989	2.31333	0
	1990	1.27	0
	1991	0.71	0
	1992	0.246667	5
	1993	1.07333	0
	1994	0.818	0
	1995	1.63	0
	1996	0.972857	0
	1997	0.1475	0
	1998	0.72	0
	2001	3.13	0
	2002	0.965	0
	2003	-0.4	0
	2004	1.44	0
	2005	0.95	1
	2006	0.2975	0
	2007	1.14	0
	2008	1.408	0
	2009	1.84	0
	2010	1.1025	0
	2011	0.92	0
	2012	1.055	0
	2013	1.6	0
	2014	0.175	25
	2015	-0.26	0
	2016	-1.105	14
	2017	2.595	0
	2018	1.345	0
	2019	0.595	0
	2020	2.32	0
	1982	-0.695	0
	1983	1.62	0
	1984	0.1875	0
	1985	0.603333	0
	1986	1.75	0
	1987	-0.405	50
	1988	-0.5575	0
	1989	1.1825	0
	1990	1.295	0
	1991	-0.6075	0
	1992	0.44	0
	1993	0.836	0
	1994	0.761667	0
	1995	-0.35	0
	1996	0.647143	0
[truncated: 2,301 more rows]

## Sheet: Supplementary Figure S3
Figure S3	Phylum	mean	sd
	Cryptomonadales	0.230125	0.076032
	Dinoflagellata	0.19633	0.014614
	MAST-3	0.0158156	0.00800236
	Cercozoa	0.0246318	0.0135893
	Ochrophyta	0.248717	0.0250047
	Chlorophyta_ph	0.0143414	0.0131681
	NA	0.0440663	0.00586997
	Protalveolata	0.0130901	0.00164312
	Chytridiomycota	2.08803e-05	0.000309831
	Ciliophora	0.0154088	0.00231617
	Incertae_Sedis	0.000468385	0.000828381
	Labyrinthulomycetes	0.000911001	0.000765241
	Incertae_Sedis_ph	0.0258332	0.0105478
	Picozoa	0.0392944	0.0103882
	Prymnesiophyceae	0.113147	0.0373105
	Tunicata	1.86859e-06	8.8531e-05
	Choanoflagellida	0.0096827	0.00573074
	Annelida	1.65469e-05	0.000105336
	Florideophycidae	9.02545e-06	0.00020262
	Cnidaria	9.10497e-05	0.000636373
	Ctenophora	0.000173363	0.00219395
	Arthropoda	0.00478658	0.0174595
	MAST-2	0.00240493	0.00328012
	Nemertea	1.46597e-06	4.03368e-07
	MAST-1	0.000610168	0.00149033
	Bryozoa	5.8919e-07	NA
	Cryptophyceae_ph	1.00315e-06	2.28404e-05
	MAST-12	1.11426e-05	9.15345e-05
	Mollusca	1.50731e-06	3.14197e-05
	MAST-4	4.40681e-07	NA
	Kathablepharidae	8.66668e-07	NA
	Ichthyosporea	4.62972e-07	NA
	Echinodermata	2.51466e-06	8.96291e-05
	Vertebrata	2.06656e-06	0.000139177
